# Supplementary material for: 2LE-BO-DeepTrade: an integrated deep learning framework for stock price prediction
Source: PeerJ Comput Sci. 2025 Aug 8;11:e3107. doi: 10.7717/peerj-cs.3107 (PMC12453771; doi:10.7717/peerj-cs.3107)
Supplement: Supplemental Information 1 [file peerj-cs-11-3107-s001.csv]

Close
0	4.103360652923584
1	4.060616493225098
2	4.103360652923584
3	4.081989765167236
4	4.081989765167236
5	4.081989765167236
6	4.017874240875244
7	3.953758955001831
8	3.932387113571167
9	3.9965014457702637
10	3.932387113571167
11	3.932387113571167
12	3.889643430709839
13	3.953758955001831
14	3.9110147953033447
15	3.8255295753479004
16	3.8041574954986572
17	3.7827863693237305
18	3.8255295753479004
19	3.8041574954986572
20	3.740041971206665
21	3.7827863693237305
22	3.8255295753479004
23	3.8255295753479004
24	3.740041971206665
25	3.654555320739746
26	3.526325225830078
27	3.504953622817993
28	3.526325225830078
29	3.526325225830078
30	3.5476973056793213
31	3.4835824966430664
32	3.526325225830078
33	3.6331841945648193
34	3.569068431854248
35	3.6331841945648193
36	3.590440273284912
37	3.504953622817993
38	3.3339807987213135
39	3.2912371158599854
40	3.3339807987213135
41	3.4408388137817383
42	3.504953622817993
43	3.5476973056793213
44	3.526325225830078
45	3.590440273284912
46	3.718669891357422
47	3.718669891357422
48	3.7827863693237305
49	3.740041971206665
50	3.761413335800171
51	3.718669891357422
52	3.8255295753479004
53	3.9110147953033447
54	3.889643430709839
55	3.8682711124420166
56	3.889643430709839
57	3.932387113571167
58	4.103360652923584
59	4.381193161010742
60	4.27433443069458
61	4.317077159881592
62	4.37365198135376
63	4.35189151763916
64	4.438929557800293
65	4.569486141204834
66	4.700043678283691
67	4.613006591796875
68	4.613006591796875
69	4.525967597961426
70	4.569486141204834
71	4.482449531555176
72	4.395411014556885
73	4.525967597961426
74	4.525967597961426
75	4.322869300842285
76	4.2648444175720215
77	4.322869300842285
78	4.235830783843994
79	4.177804946899414
80	4.235830783843994
81	4.2648444175720215
82	4.206818103790283
83	4.2648444175720215
84	4.293856143951416
85	4.322869300842285
86	4.293856143951416
87	4.2648444175720215
88	4.235830783843994
89	4.235830783843994
90	4.119781494140625
91	4.293856143951416
92	4.322869300842285
93	4.55496883392334
94	4.583981037139893
95	4.438918590545654
96	4.55496883392334
97	4.642006874084473
98	4.642006874084473
99	4.467930793762207
100	4.438918590545654
101	4.467930793762207
102	4.235830783843994
103	4.467930793762207
104	4.467930793762207
105	4.612994194030762
106	4.467930793762207
107	4.525956153869629
108	4.583981037139893
109	4.7290449142456055
110	4.642006874084473
111	4.525956153869629
112	4.496943473815918
113	4.496943473815918
114	4.583981037139893
115	4.583981037139893
116	4.671019077301025
117	4.758057117462158
118	4.7290449142456055
119	4.7290449142456055
120	4.7290449142456055
121	4.81608247756958
122	4.758057117462158
123	4.642006874084473
124	4.612994194030762
125	4.55496883392334
126	4.642006874084473
127	4.525956153869629
128	4.467930793762207
129	4.380893707275391
130	4.583981037139893
131	4.583981037139893
132	4.700031280517578
133	4.7290449142456055
134	4.758057117462158
135	4.671019077301025
136	4.7290449142456055
137	4.845094680786133
138	4.961143970489502
139	4.81608247756958
140	4.81608247756958
141	4.8741068840026855
142	4.903119087219238
143	5.019169330596924
144	4.990157127380371
145	4.932132720947266
146	4.845094680786133
147	4.845094680786133
148	4.758057117462158
149	4.8741068840026855
150	4.845094680786133
151	4.845094680786133
152	4.758057117462158
153	4.671019077301025
154	4.612994194030762
155	4.55496883392334
156	4.583981037139893
157	4.612994194030762
158	4.525956153869629
159	4.612994194030762
160	4.612994194030762
161	4.642006874084473
162	4.7290449142456055
163	4.7290449142456055
164	4.642006874084473
165	4.612994194030762
166	4.612994194030762
167	4.55496883392334
168	4.496943473815918
169	4.55496883392334
170	4.642006874084473
171	4.642006874084473
172	4.700031280517578
173	4.7290449142456055
174	4.7290449142456055
175	4.758057117462158
176	4.7290449142456055
177	4.7290449142456055
178	4.7290449142456055
179	4.7290449142456055
180	4.7290449142456055
181	4.845094680786133
182	4.81608247756958
183	4.845094680786133
184	4.8741068840026855
185	4.787069797515869
186	4.845094680786133
187	4.787069797515869
188	4.845094680786133
189	4.787069797515869
190	4.845094680786133
191	4.961143970489502
192	5.048182487487793
193	5.106208324432373
194	5.135220050811768
195	5.019169330596924
196	5.077195644378662
197	5.106208324432373
198	5.106208324432373
199	5.077195644378662
200	5.1642327308654785
201	5.396332740783691
202	5.483370304107666
203	5.570407867431641
204	5.541396617889404
205	5.628432273864746
206	5.599420547485352
207	5.512382984161377
208	5.454358100891113
209	5.541396617889404
210	5.628432273864746
211	5.541396617889404
212	5.512382984161377
213	5.280282497406006
214	5.222256660461426
215	5.222256660461426
216	5.303493976593018
217	5.291887283325195
218	5.303493976593018
219	5.5007781982421875
220	5.442752838134766
221	5.396332740783691
222	5.396332740783691
223	5.384727478027344
224	5.210652828216553
225	5.094602584838867
226	5.106208324432373
227	5.106208324432373
228	5.106208324432373
229	5.106208324432373
230	5.106208324432373
231	4.990157127380371
232	5.024972438812256
233	5.036576271057129
234	4.943736553192139
235	4.850897312164307
236	4.665216445922852
237	4.932132720947266
238	4.8741068840026855
239	4.943736553192139
240	4.943736553192139
241	4.966947078704834
242	5.071392059326172
243	5.141022205352783
244	4.897316932678223
245	4.827686786651611
246	4.932132720947266
247	4.897316932678223
248	4.792872428894043
249	4.734846591949463
250	4.572376251220703
251	4.688426494598389
252	4.792872428894043
253	4.862502098083496
254	4.966947078704834
255	4.966947078704834
256	5.024972438812256
257	5.059787750244141
258	5.082996845245361
259	5.117812156677246
260	4.978551387786865
261	5.036576271057129
262	5.071392059326172
263	5.0017619132995605
264	5.013367652893066
265	4.943736553192139
266	4.839292049407959
267	4.862502098083496
268	4.885711669921875
269	5.013367652893066
270	4.90892219543457
271	4.839292049407959
272	4.781267166137695
273	4.723242282867432
274	4.560771465301514
275	4.676821708679199
276	4.502747058868408
277	4.456326484680176
278	4.549167156219482
279	4.444721698760986
280	4.340275764465332
281	4.363486289978027
282	4.514351844787598
283	4.618796348571777
284	4.433115482330322
285	4.59558629989624
286	4.572376251220703
287	4.60719108581543
288	4.618796348571777
289	4.560771465301514
290	4.549167156219482
291	4.502747058868408
292	4.549167156219482
293	4.572376251220703
294	4.723242282867432
295	4.665216445922852
296	4.642006874084473
297	4.60719108581543
298	4.502747058868408
299	4.398301124572754
300	4.409906387329102
301	4.340275764465332
302	4.061755657196045
303	3.9805209636688232
304	4.084965705871582
305	4.119781494140625
306	4.038546562194824
307	4.119781494140625
308	4.305460453033447
309	4.4911417961120605
310	4.549167156219482
311	4.514351844787598
312	4.525956153869629
313	4.3866963386535645
314	4.351881980895996
315	4.398301124572754
316	4.409906387329102
317	4.514351844787598
318	4.362150192260742
319	4.4803643226623535
320	4.421257019042969
321	4.444900035858154
322	4.397613525390625
323	4.5158281326293945
324	4.433078765869141
325	4.574936866760254
326	4.775903224945068
327	4.823189735412598
328	4.953225612640381
329	5.15419340133667
330	4.953225612640381
331	4.929583549499512
332	4.953225612640381
333	4.953225612640381
334	4.929583549499512
335	4.917760848999023
336	4.775903224945068
337	4.811367988586426
338	4.775903224945068
339	4.764081954956055
340	4.764081954956055
341	4.764081954956055
342	4.740438938140869
343	4.622222900390625
344	4.5985798835754395
345	4.657687187194824
346	4.716795921325684
347	4.764081954956055
348	4.728616714477539
349	4.752260208129883
350	4.716795921325684
351	4.610401630401611
352	4.492186546325684
353	4.362150192260742
354	4.409436225891113
355	4.362150192260742
356	4.527650833129883
357	4.5158281326293945
358	4.338507175445557
359	4.373970985412598
360	4.373970985412598
361	4.362150192260742
362	4.468543529510498
363	4.397613525390625
364	4.373970985412598
365	4.196648120880127
366	4.184826374053955
367	4.326684951782227
368	4.385791301727295
369	4.397613525390625
370	4.220289707183838
371	4.279397964477539
372	4.433078765869141
373	4.468543529510498
374	4.492186546325684
375	4.5040082931518555
376	4.5040082931518555
377	4.303041458129883
378	4.232112407684326
379	4.291219711303711
380	4.326684951782227
381	4.303041458129883
382	4.373970985412598
383	4.314863204956055
384	4.373970985412598
385	4.5158281326293945
386	4.433078765869141
387	4.409436225891113
388	4.433078765869141
389	4.444900035858154
390	4.397613525390625
391	4.444900035858154
392	4.456721305847168
393	4.385791301727295
394	4.4803643226623535
395	4.409436225891113
396	4.303041458129883
397	4.338507175445557
398	4.362150192260742
399	4.350327968597412
400	4.314863204956055
401	4.267576217651367
402	4.255753993988037
403	4.267576217651367
404	4.220289707183838
405	4.113896369934082
406	4.232112407684326
407	4.267576217651367
408	4.279397964477539
409	4.350327968597412
410	4.338507175445557
411	4.303041458129883
412	4.267576217651367
413	4.350327968597412
414	4.113896369934082
415	3.9838602542877197
416	3.570106267929077
417	3.6292130947113037
418	3.499176502227783
419	3.463711977005005
420	3.6528565883636475
421	3.6646783351898193
422	3.7001430988311768
423	3.7001430988311768
424	3.510998010635376
425	3.6528565883636475
426	3.7356081008911133
427	3.6528565883636475
428	3.782893657684326
429	3.8065361976623535
430	3.794715642929077
431	3.782893657684326
432	3.782893657684326
433	3.782893657684326
434	3.782893657684326
435	3.8065361976623535
436	3.7237861156463623
437	3.853823184967041
438	3.842001438140869
439	4.01932430267334
440	3.912931203842163
441	3.9365739822387695
442	3.9365739822387695
443	3.9247522354125977
444	3.9838602542877197
445	4.078432083129883
446	4.078432083129883
447	4.385791301727295
448	4.385791301727295
449	4.137539863586426
450	4.007502555847168
451	3.9838602542877197
452	4.066610336303711
453	4.173004150390625
454	4.326684951782227
455	4.303041458129883
456	4.267576217651367
457	4.054789066314697
458	4.042967796325684
459	4.01932430267334
460	3.9838602542877197
461	4.113896369934082
462	4.1493611335754395
463	4.232112407684326
464	4.1611833572387695
465	4.220289707183838
466	4.1493611335754395
467	4.173004150390625
468	4.066610336303711
469	3.853823184967041
470	3.9365739822387695
471	3.889286756515503
472	3.9365739822387695
473	3.7592499256134033
474	3.853823184967041
475	3.912931203842163
476	3.8301799297332764
477	3.794715642929077
478	3.912931203842163
479	3.9365739822387695
480	3.842001438140869
481	3.842001438140869
482	3.842001438140869
483	3.842001438140869
484	3.8183579444885254
485	3.9247522354125977
486	3.853823184967041
487	3.8183579444885254
488	3.853823184967041
489	3.8183579444885254
490	3.8065361976623535
491	3.676499843597412
492	3.570106267929077
493	3.451890230178833
494	3.392781972885132
495	3.522819757461548
496	3.6528565883636475
497	3.6410348415374756
498	3.8183579444885254
499	3.7356081008911133
500	3.8301799297332764
501	3.901108741760254
502	3.8301799297332764
503	3.87746524810791
504	3.7001430988311768
505	3.782893657684326
506	3.676499843597412
507	3.676499843597412
508	3.6410348415374756
509	3.688321590423584
510	3.676499843597412
511	3.6173908710479736
512	3.6646783351898193
513	3.6528565883636475
514	3.6055710315704346
515	3.5937492847442627
516	3.6292130947113037
517	3.6410348415374756
518	3.581927537918091
519	3.6055710315704346
520	3.522819757461548
521	3.558284282684326
522	3.676499843597412
523	3.5346410274505615
524	3.499176502227783
525	3.4164252281188965
526	3.345496416091919
527	3.4400687217712402
528	3.522819757461548
529	3.5937492847442627
530	3.510998010635376
531	3.676499843597412
532	3.771070957183838
533	3.842001438140869
534	3.901108741760254
535	3.9838602542877197
536	3.9247522354125977
537	3.853823184967041
538	3.842001438140869
539	4.102075576782227
540	4.078432083129883
541	4.137539863586426
542	3.9483954906463623
543	4.184826374053955
544	4.314863204956055
545	4.279397964477539
546	4.291219711303711
547	4.267576217651367
548	4.314863204956055
549	4.1611833572387695
550	4.031146049499512
551	4.125718116760254
552	4.066610336303711
553	4.066610336303711
554	4.1493611335754395
555	4.196648120880127
556	4.196648120880127
557	4.184826374053955
558	4.125718116760254
559	3.9602177143096924
560	4.007502555847168
561	3.912931203842163
562	4.031146049499512
563	4.1493611335754395
564	4.1493611335754395
565	4.173004150390625
566	4.054789066314697
567	4.01932430267334
568	4.031146049499512
569	4.054789066314697
570	4.054789066314697
571	4.042967796325684
572	4.007502555847168
573	4.090253829956055
574	4.184826374053955
575	4.362150192260742
576	4.385791301727295
577	4.373970985412598
578	4.373970985412598
579	4.373970985412598
580	4.291219711303711
581	4.1493611335754395
582	4.113896369934082
583	4.078432083129883
584	4.125718116760254
585	4.137539863586426
586	4.236245155334473
587	4.260247230529785
588	4.14024019241333
589	4.14024019241333
590	4.14024019241333
591	4.116239070892334
592	4.080236434936523
593	4.116239070892334
594	4.116239070892334
595	4.09223747253418
596	4.09223747253418
597	4.104238033294678
598	4.044234752655029
599	3.9842312335968018
600	3.996232032775879
601	3.996232032775879
602	3.936227560043335
603	4.032233715057373
604	4.056234836578369
605	4.020234107971191
606	3.912227153778076
607	3.912227153778076
608	3.90022611618042
609	3.9602293968200684
610	3.924227714538574
611	3.912227153778076
612	3.90022611618042
613	3.8402225971221924
614	3.8642239570617676
615	3.828221321105957
616	3.780219316482544
617	3.756218194961548
618	3.8402225971221924
619	3.70821475982666
620	3.7322165966033936
621	3.660212993621826
622	3.648212194442749
623	3.5042030811309814
624	3.480201482772827
625	3.2641894817352295
626	3.192185163497925
627	3.3001911640167236
628	3.2521891593933105
629	3.4201977252960205
630	3.480201482772827
631	3.4201977252960205
632	3.336193084716797
633	3.4081969261169434
634	3.480201482772827
635	3.588207960128784
636	3.6242103576660156
637	3.6722121238708496
638	3.6362109184265137
639	3.648212194442749
640	3.6722121238708496
641	3.6242103576660156
642	3.70821475982666
643	3.7202157974243164
644	3.816220283508301
645	3.804220199584961
646	3.696214199066162
647	3.780219316482544
648	3.8642239570617676
649	3.8402225971221924
650	3.972231149673462
651	3.912227153778076
652	4.008233070373535
653	4.056234836578369
654	3.9482293128967285
655	4.032233715057373
656	4.020234107971191
657	4.056234836578369
658	4.044234752655029
659	3.9602293968200684
660	3.996232032775879
661	4.032233715057373
662	4.020234107971191
663	4.008233070373535
664	3.972231149673462
665	3.912227153778076
666	3.828221321105957
667	3.8642239570617676
668	3.90022611618042
669	4.032233715057373
670	4.068235874176025
671	4.09223747253418
672	4.056234836578369
673	4.068235874176025
674	4.008233070373535
675	4.09223747253418
676	4.104238033294678
677	4.068235874176025
678	4.056234836578369
679	4.032233715057373
680	4.068235874176025
681	4.080236434936523
682	4.032233715057373
683	4.09223747253418
684	4.164242744445801
685	4.260247230529785
686	4.260247230529785
687	4.260247230529785
688	4.296248912811279
689	4.260247230529785
690	4.248246192932129
691	4.248246192932129
692	4.260247230529785
693	4.260247230529785
694	4.260247230529785
695	4.308249473571777
696	4.284247875213623
697	4.260247230529785
698	4.320249080657959
699	4.3442511558532715
700	4.332251071929932
701	4.3442511558532715
702	4.332251071929932
703	4.3442511558532715
704	4.284247875213623
705	4.332251071929932
706	4.308249473571777
707	4.224245071411133
708	4.176242351531982
709	4.188242435455322
710	4.296248912811279
711	4.236245155334473
712	4.308249473571777
713	4.236245155334473
714	4.260247230529785
715	4.260247230529785
716	4.320249080657959
717	4.500260829925537
718	4.428257942199707
719	4.524261951446533
720	4.632269382476807
721	4.728274345397949
722	4.692272186279297
723	4.716272830963135
724	4.896284103393555
725	4.896284103393555
726	4.920285701751709
727	4.968288421630859
728	5.02829122543335
729	4.956287860870361
730	5.0042901039123535
731	5.040292263031006
732	4.9922895431518555
733	4.9922895431518555
734	4.9922895431518555
735	4.9922895431518555
736	4.9922895431518555
737	5.06429386138916
738	5.184300899505615
739	5.208302021026611
740	5.124297142028809
741	5.26830530166626
742	5.148298740386963
743	5.0882954597473145
744	5.232304096221924
745	5.136297225952148
746	4.9922895431518555
747	5.052292823791504
748	5.016291618347168
749	5.040292263031006
750	4.968288421630859
751	4.884283542633057
752	4.812279224395752
753	4.740274906158447
754	4.716272830963135
755	4.82427978515625
756	4.896284103393555
757	4.932286262512207
758	4.980288505554199
759	5.06429386138916
760	5.02829122543335
761	5.1002960205078125
762	5.220303058624268
763	5.244304656982422
764	5.220303058624268
765	5.232304096221924
766	5.26830530166626
767	5.26830530166626
768	5.364311218261719
769	5.304306507110596
770	5.220303058624268
771	5.280306339263916
772	5.304306507110596
773	5.256304740905762
774	5.220303058624268
775	5.208302021026611
776	5.256304740905762
777	5.26830530166626
778	5.304306507110596
779	5.304306507110596
780	5.328309059143066
781	5.280306339263916
782	5.280306339263916
783	5.376311779022217
784	5.424314975738525
785	5.388312339782715
786	5.412314414978027
787	5.424314975738525
788	5.412314414978027
789	5.4483160972595215
790	5.400312900543213
791	5.496318340301514
792	5.52031946182251
793	5.688329696655273
794	5.880341529846191
795	5.916342735290527
796	5.928344249725342
797	6.000349044799805
798	6.048351287841797
799	6.150356292724609
800	5.916342735290527
801	5.580324172973633
802	5.652328014373779
803	5.328309059143066
804	5.340310096740723
805	5.4603166580200195
806	5.50831937789917
807	5.388312339782715
808	5.4603166580200195
809	5.232304096221924
810	5.304306507110596
811	5.124297142028809
812	5.184300899505615
813	5.136297225952148
814	5.1002960205078125
815	5.160299301147461
816	5.160299301147461
817	5.256304740905762
818	5.232304096221924
819	5.148298740386963
820	5.02829122543335
821	5.0762939453125
822	5.148298740386963
823	5.160299301147461
824	5.244304656982422
825	5.26830530166626
826	5.328309059143066
827	5.340310096740723
828	5.496318340301514
829	5.424314975738525
830	5.652328014373779
831	5.664328575134277
832	5.652328014373779
833	5.568322658538818
834	5.50831937789917
835	5.580324172973633
836	5.604325294494629
837	5.484318733215332
838	5.424314975738525
839	5.472317218780518
840	5.436314582824707
841	5.472317218780518
842	5.604325294494629
843	5.604325294494629
844	5.70033073425293
845	5.762770652770996
846	5.787137508392334
847	5.750586986541748
848	5.653119087219238
849	5.555651664733887
850	5.470367908477783
851	5.567835807800293
852	5.506918430328369
853	5.519101619720459
854	5.701854228973389
855	5.774954319000244
856	5.823688507080078
857	5.750586986541748
858	5.6287522315979
859	5.543468475341797
860	5.555651664733887
861	5.653119087219238
862	5.653119087219238
863	5.689670085906982
864	5.689670085906982
865	5.701854228973389
866	5.701854228973389
867	5.738404750823975
868	5.738404750823975
869	5.982071876525879
870	6.042989730834961
871	6.103908061981201
872	6.091724872589111
873	6.189191818237305
874	6.152641296386719
875	6.079540729522705
876	6.103908061981201
877	6.213559627532959
878	6.304934501647949
879	6.274475574493408
880	6.244016647338867
881	6.030807018280029
882	6.152641296386719
883	6.365850925445557
884	6.152641296386719
885	6.061264991760254
886	5.945522308349609
887	5.823688507080078
888	5.567835807800293
889	5.543468475341797
890	5.446000576019287
891	4.934296131134033
892	5.190149307250977
893	5.104864120483398
894	4.873379230499268
895	5.043947696685791
896	4.958663463592529
897	4.934296131134033
898	5.1170477867126465
899	4.995213985443115
900	5.311984062194824
901	5.1292314529418945
902	5.043947696685791
903	5.141414642333984
904	4.812461853027344
905	4.641894340515137
906	4.422591209411621
907	4.3616743087768555
908	4.593159198760986
909	4.702811241149902
910	4.7880940437316895
911	4.812461853027344
912	4.812461853027344
913	4.593159198760986
914	4.714994430541992
915	4.471325397491455
916	4.3129401206970215
917	4.337306976318359
918	4.178922653198242
919	4.191105365753174
920	4.434774398803711
921	4.654076099395752
922	4.678443431854248
923	4.8977460861206055
924	4.9099297523498535
925	4.800278663635254
926	4.763728141784668
927	4.727177619934082
928	4.641894340515137
929	4.617526531219482
930	4.422591209411621
931	4.520057678222656
932	4.666259765625
933	4.532242298126221
934	4.507875442504883
935	4.471325397491455
936	4.446958065032959
937	4.386039733886719
938	4.337306976318359
939	4.386039733886719
940	4.386039733886719
941	4.544426441192627
942	4.568792819976807
943	4.580976486206055
944	4.483509063720703
945	4.532242298126221
946	4.325124263763428
947	4.3129401206970215
948	4.191105365753174
949	4.069272041320801
950	4.1058220863342285
951	4.191105365753174
952	3.983987808227539
953	4.130188465118408
954	4.130188465118408
955	4.130188465118408
956	4.288573741912842
957	4.142372131347656
958	4.178922653198242
959	4.154555320739746
960	4.215473175048828
961	4.446958065032959
962	4.507875442504883
963	4.434774398803711
964	4.532242298126221
965	4.446958065032959
966	4.714994430541992
967	4.800278663635254
968	4.775911808013916
969	5.238882541656494
970	5.031764507293701
971	4.9099297523498535
972	4.849011421203613
973	4.800278663635254
974	4.800278663635254
975	4.654076099395752
976	4.532242298126221
977	4.714994430541992
978	4.593159198760986
979	4.690627098083496
980	4.666259765625
981	4.593159198760986
982	4.544426441192627
983	4.532242298126221
984	4.629709720611572
985	4.654076099395752
986	4.654076099395752
987	4.654076099395752
988	4.654076099395752
989	4.654076099395752
990	4.654076099395752
991	4.9099297523498535
992	4.995213985443115
993	4.9099297523498535
994	4.8611955642700195
995	4.8611955642700195
996	4.934296131134033
997	4.934296131134033
998	4.885562419891357
999	4.775911808013916
1000	4.605343341827393
1001	4.544426441192627
1002	4.373857021331787
1003	4.507875442504883
1004	4.520057678222656
1005	4.3616743087768555
1006	4.239839553833008
1007	4.215473175048828
1008	4.300756454467773
1009	4.422591209411621
1010	4.434774398803711
1011	4.568792819976807
1012	4.471325397491455
1013	4.495692729949951
1014	4.471325397491455
1015	4.507875442504883
1016	4.556609153747559
1017	4.483509063720703
1018	4.422591209411621
1019	4.446958065032959
1020	4.507875442504883
1021	4.507875442504883
1022	4.300756454467773
1023	4.3129401206970215
1024	4.227656841278076
1025	4.337306976318359
1026	4.3129401206970215
1027	4.3129401206970215
1028	4.2763895988464355
1029	4.239839553833008
1030	4.288573741912842
1031	4.349490165710449
1032	4.166739463806152
1033	4.215473175048828
1034	4.154555320739746
1035	4.325124263763428
1036	4.166739463806152
1037	4.239839553833008
1038	4.0570878982543945
1039	3.8377859592437744
1040	3.7281339168548584
1041	3.983987808227539
1042	4.081455230712891
1043	4.081455230712891
1044	3.9961702823638916
1045	3.9291610717773438
1046	4.142372131347656
1047	4.185014247894287
1048	4.05099630355835
1049	3.977895498275757
1050	4.0753631591796875
1051	4.0753631591796875
1052	4.130188465118408
1053	4.093638896942139
1054	4.008354187011719
1055	3.880427598953247
1056	3.9108870029449463
1057	3.947437286376953
1058	4.014445781707764
1059	3.8316938877105713
1060	3.715951919555664
1061	3.8195106983184814
1062	3.685492753982544
1063	3.5697500705718994
1064	3.630666971206665
1065	3.5088329315185547
1066	3.5331995487213135
1067	3.5514748096466064
1068	3.5514748096466064
1069	3.715951919555664
1070	3.7281339168548584
1071	3.697675943374634
1072	3.734226703643799
1073	3.703768730163574
1074	3.6184840202331543
1075	3.715951919555664
1076	3.8134195804595947
1077	3.697675943374634
1078	3.6063003540039062
1079	3.5941162109375
1080	3.588024854660034
1081	3.6063003540039062
1082	3.4661905765533447
1083	3.411364793777466
1084	3.441823959350586
1085	3.4844653606414795
1086	3.447915554046631
1087	3.5453832149505615
1088	3.5819337368011475
1089	3.6184840202331543
1090	3.5514748096466064
1091	3.5514748096466064
1092	3.5271074771881104
1093	3.6367597579956055
1094	3.642850637435913
1095	3.655033826828003
1096	3.7281339168548584
1097	3.874335527420044
1098	3.8195106983184814
1099	3.7951438426971436
1100	3.7646849155426025
1101	3.722043037414551
1102	3.8195106983184814
1103	4.069272041320801
1104	3.977895498275757
1105	4.20328950881958
1106	4.213637351989746
1107	4.393336296081543
1108	4.380944728851318
1109	4.436712265014648
1110	4.486284255981445
1111	4.51726770401001
1112	4.703162670135498
1113	4.560643672943115
1114	4.597821235656738
1115	4.554446697235107
1116	4.579232692718506
1117	4.430515289306641
1118	4.436712265014648
1119	4.51726770401001
1120	4.51726770401001
1121	4.504874229431152
1122	4.455301284790039
1123	4.455301284790039
1124	4.362354278564453
1125	4.232227325439453
1126	4.343764781951904
1127	4.318978309631348
1128	4.566839694976807
1129	4.566839694976807
1130	4.641198635101318
1131	4.5854291915893555
1132	4.678377151489258
1133	4.616412162780762
1134	4.684573650360107
1135	4.67218017578125
1136	4.758931636810303
1137	4.7217535972595215
1138	4.7465386390686035
1139	4.696966648101807
1140	4.67218017578125
1141	4.67218017578125
1142	4.709360122680664
1143	4.802307605743408
1144	4.969614028930664
1145	5.012989521026611
1146	5.081151962280273
1147	4.9882025718688965
1148	5.000596046447754
1149	5.118331432342529
1150	5.068758487701416
1151	4.944827556610107
1152	4.882862091064453
1153	4.820897102355957
1154	4.938631057739258
1155	4.9882025718688965
1156	5.050169467926025
1157	5.143115997314453
1158	4.9882025718688965
1159	5.031579494476318
1160	4.963416576385498
1161	4.783718109130859
1162	4.802307605743408
1163	4.789915084838867
1164	4.882862091064453
1165	4.845683574676514
1166	4.9882025718688965
1167	4.90145206451416
1168	4.944827556610107
1169	4.833290100097656
1170	4.851879596710205
1171	4.827093124389648
1172	4.696966648101807
1173	4.703162670135498
1174	4.734145164489746
1175	4.690769672393799
1176	4.858077049255371
1177	4.926238536834717
1178	4.957220554351807
1179	4.827093124389648
1180	4.907648086547852
1181	5.074954032897949
1182	5.1245269775390625
1183	5.143115997314453
1184	5.043972492218018
1185	5.13072395324707
1186	5.099740505218506
1187	5.136919975280762
1188	5.180295944213867
1189	5.304225921630859
1190	5.4033708572387695
1191	5.4033708572387695
1192	5.4033708572387695
1193	5.4033708572387695
1194	5.285637378692627
1195	5.329011917114258
1196	5.285637378692627
1197	5.136919975280762
1198	5.012989521026611
1199	5.012989521026611
1200	5.068758487701416
1201	4.827093124389648
1202	4.926238536834717
1203	4.870469093322754
1204	4.870469093322754
1205	4.7527360916137695
1206	4.820897102355957
1207	5.043972492218018
1208	4.9882025718688965
1209	5.0067925453186035
1210	4.994400501251221
1211	5.0067925453186035
1212	5.205081939697266
1213	5.192688465118408
1214	5.186492919921875
1215	5.105937957763672
1216	5.112133502960205
1217	5.099740505218506
1218	5.13072395324707
1219	5.2360639572143555
1220	5.205081939697266
1221	5.2360639572143555
1222	5.019185543060303
1223	4.932434558868408
1224	4.870469093322754
1225	4.783718109130859
1226	4.758931636810303
1227	4.870469093322754
1228	4.864272594451904
1229	4.7217535972595215
1230	4.7217535972595215
1231	4.734145164489746
1232	4.758931636810303
1233	4.67218017578125
1234	4.597821235656738
1235	4.566839694976807
1236	4.597821235656738
1237	4.597821235656738
1238	4.4614973068237305
1239	4.455301284790039
1240	4.4676947593688965
1241	4.455301284790039
1242	4.455301284790039
1243	4.424318790435791
1244	4.610215187072754
1245	4.486284255981445
1246	4.715556621551514
1247	4.616412162780762
1248	4.610215187072754
1249	4.616412162780762
1250	4.727949142456055
1251	4.7651286125183105
1252	4.858077049255371
1253	4.870469093322754
1254	5.025382995605469
1255	4.926238536834717
1256	4.907648086547852
1257	4.951023578643799
1258	4.951023578643799
1259	4.882862091064453
1260	4.975809574127197
1261	4.858077049255371
1262	4.882862091064453
1263	4.796111106872559
1264	4.659787178039551
1265	4.703162670135498
1266	4.703162670135498
1267	4.7465386390686035
1268	4.982007026672363
1269	5.0067925453186035
1270	5.056365013122559
1271	4.9882025718688965
1272	5.062562465667725
1273	5.019185543060303
1274	5.112133502960205
1275	5.254654884338379
1276	5.229867935180664
1277	5.217474937438965
1278	5.291833400726318
1279	5.341404914855957
1280	5.570677280426025
1281	5.576872825622559
1282	5.341404914855957
1283	5.329011917114258
1284	5.465335845947266
1285	5.409567356109619
1286	5.39717435836792
1287	5.273244380950928
1288	5.310423374176025
1289	5.316619396209717
1290	5.1245269775390625
1291	5.1245269775390625
1292	4.839486122131348
1293	5.000596046447754
1294	5.254654884338379
1295	5.260849952697754
1296	5.452943325042725
1297	5.366191387176514
1298	5.347600936889648
1299	5.347600936889648
1300	5.347600936889648
1301	5.298029899597168
1302	5.279440402984619
1303	5.366191387176514
1304	5.366191387176514
1305	5.384780406951904
1306	5.421960830688477
1307	5.452943325042725
1308	5.434353828430176
1309	5.477728366851807
1310	5.539693355560303
1311	5.52730131149292
1312	5.583070278167725
1313	5.4839253425598145
1314	5.595463752746582
1315	5.576872825622559
1316	5.576872825622559
1317	5.688410758972168
1318	5.7565717697143555
1319	5.886699676513672
1320	5.737982749938965
1321	5.824734687805176
1322	5.824734687805176
1323	5.682214736938477
1324	5.5334978103637695
1325	5.552087306976318
1326	5.688410758972168
1327	5.42815637588501
1328	5.229867935180664
1329	5.291833400726318
1330	5.211277484893799
1331	5.174099445343018
1332	5.025382995605469
1333	5.025382995605469
1334	5.298029899597168
1335	5.279440402984619
1336	5.310423374176025
1337	5.198884963989258
1338	5.291833400726318
1339	5.347600936889648
1340	5.254654884338379
1341	5.316619396209717
1342	5.347600936889648
1343	5.341404914855957
1344	5.260849952697754
1345	5.081151962280273
1346	5.087347507476807
1347	5.099740505218506
1348	4.957220554351807
1349	4.7527360916137695
1350	4.653591632843018
1351	4.715556621551514
1352	4.455301284790039
1353	4.591625213623047
1354	4.610215187072754
1355	4.591625213623047
1356	4.715556621551514
1357	4.814700603485107
1358	4.7527360916137695
1359	4.994400501251221
1360	5.050169467926025
1361	5.112133502960205
1362	4.938631057739258
1363	4.963416576385498
1364	4.920041084289551
1365	4.858077049255371
1366	4.973191261291504
1367	4.973191261291504
1368	4.853280067443848
1369	4.8785247802734375
1370	5.029991149902344
1371	5.137281894683838
1372	5.00474739074707
1373	5.061548233032227
1374	5.099414348602295
1375	4.9984354972839355
1376	4.884835720062256
1377	4.979503154754639
1378	4.846968173980713
1379	4.891146183013916
1380	4.884835720062256
1381	4.828033924102783
1382	4.985814094543457
1383	4.903769016265869
1384	4.903769016265869
1385	4.985814094543457
1386	5.093103408813477
1387	5.118348598480225
1388	5.124660015106201
1389	4.916390895843506
1390	4.916390895843506
1391	4.916390895843506
1392	4.85959005355835
1393	4.815412521362305
1394	4.821722984313965
1395	4.979503154754639
1396	5.048925399780273
1397	5.042613983154297
1398	5.2067036628723145
1399	5.2824387550354
1400	5.301372051239014
1401	5.433906078338623
1402	5.433906078338623
1403	5.326616287231445
1404	5.238259792327881
1405	5.1435933113098145
1406	5.061548233032227
1407	5.017369747161865
1408	5.1057257652282715
1409	5.086792945861816
1410	5.00474739074707
1411	4.815412521362305
1412	4.935324668884277
1413	5.042613983154297
1414	4.941635608673096
1415	4.897457599639893
1416	4.638700485229492
1417	4.71443510055542
1418	4.891146183013916
1419	4.9984354972839355
1420	5.023680686950684
1421	4.840657711029053
1422	4.922702312469482
1423	4.954257965087891
1424	5.023680686950684
1425	5.061548233032227
1426	5.149903774261475
1427	5.042613983154297
1428	5.124660015106201
1429	5.017369747161865
1430	5.0110578536987305
1431	4.903769016265869
1432	4.891146183013916
1433	4.802790641784668
1434	4.840657711029053
1435	4.7838568687438965
1436	4.903769016265869
1437	4.8091020584106445
1438	4.663945198059082
1439	4.85959005355835
1440	4.903769016265869
1441	4.935324668884277
1442	4.891146183013916
1443	4.865901947021484
1444	4.85959005355835
1445	4.85959005355835
1446	4.739679336547852
1447	4.701812267303467
1448	4.6891889572143555
1449	4.562966346740723
1450	4.632389545440674
1451	4.537721157073975
1452	4.531410217285156
1453	4.5503435134887695
1454	4.600833415985107
1455	4.682877540588379
1456	4.544031620025635
1457	4.544031620025635
1458	4.531410217285156
1459	4.600833415985107
1460	4.600833415985107
1461	4.5503435134887695
1462	4.739679336547852
1463	4.588210582733154
1464	4.474609851837158
1465	4.46829891204834
1466	4.41780948638916
1467	4.266341686248779
1468	4.266341686248779
1469	4.1969194412231445
1470	4.12749719619751
1471	4.007584571838379
1472	4.171674728393555
1473	4.203230381011963
1474	4.272652626037598
1475	4.310520172119141
1476	4.304208755493164
1477	4.177986145019531
1478	4.228476047515869
1479	4.228476047515869
1480	4.14011812210083
1481	4.089630126953125
1482	4.114874362945557
1483	4.108562469482422
1484	4.095940113067627
1485	4.039140224456787
1486	3.969717025756836
1487	4.15905237197876
1488	4.278964042663574
1489	4.329453945159912
1490	4.304208755493164
1491	4.361008644104004
1492	4.323143005371094
1493	4.285275459289551
1494	4.285275459289551
1495	4.285275459289551
1496	4.184297561645508
1497	4.278964042663574
1498	4.278964042663574
1499	4.3357648849487305
1500	4.253719806671143
1501	4.49354362487793
1502	4.49354362487793
1503	4.645011901855469
1504	4.632389545440674
1505	4.733367919921875
1506	4.695500373840332
1507	4.600833415985107
1508	4.733367919921875
1509	4.727056980133057
1510	4.676567077636719
1511	4.71443510055542
1512	4.758611679077148
1513	4.733367919921875
1514	4.745989799499512
1515	4.71443510055542
1516	4.607144355773926
1517	4.607144355773926
1518	4.6702561378479
1519	4.6702561378479
1520	4.727056980133057
1521	5.086792945861816
1522	5.0110578536987305
1523	5.061548233032227
1524	4.992125034332275
1525	4.954257965087891
1526	4.872213363647461
1527	4.828033924102783
1528	4.865901947021484
1529	4.897457599639893
1530	4.8785247802734375
1531	4.828033924102783
1532	4.828033924102783
1533	4.77754545211792
1534	4.739679336547852
1535	4.720745086669922
1536	4.651322364807129
1537	4.46829891204834
1538	4.474609851837158
1539	4.3357648849487305
1540	4.354698181152344
1541	4.373631477355957
1542	4.499854564666748
1543	4.480921268463135
1544	4.41780948638916
1545	4.348386287689209
1546	4.361008644104004
1547	4.2978973388671875
1548	4.424120903015137
1549	4.291586399078369
1550	4.089630126953125
1551	4.070694923400879
1552	4.241097450256348
1553	4.323143005371094
1554	4.354698181152344
1555	4.272652626037598
1556	4.342075347900391
1557	4.3357648849487305
1558	4.449365615844727
1559	4.49354362487793
1560	4.506165504455566
1561	4.487232208251953
1562	4.46829891204834
1563	4.373631477355957
1564	4.228476047515869
1565	4.228476047515869
1566	4.152740955352783
1567	4.12749719619751
1568	4.190608501434326
1569	4.215853214263916
1570	4.234786033630371
1571	4.272652626037598
1572	4.316831588745117
1573	4.411498546600342
1574	4.430431842803955
1575	4.361008644104004
1576	4.361008644104004
1577	4.3357648849487305
1578	4.1969194412231445
1579	4.133807182312012
1580	4.133807182312012
1581	4.291586399078369
1582	4.449365615844727
1583	4.41780948638916
1584	4.405187129974365
1585	4.537721157073975
1586	4.537721157073975
1587	4.436743259429932
1588	4.569277286529541
1589	4.701812267303467
1590	4.632389545440674
1591	4.49354362487793
1592	4.544031620025635
1593	4.518787860870361
1594	4.499854564666748
1595	4.518787860870361
1596	4.49354362487793
1597	4.44305419921875
1598	4.556654453277588
1599	4.569277286529541
1600	4.506165504455566
1601	4.651322364807129
1602	4.739679336547852
1603	4.619767189025879
1604	4.676567077636719
1605	4.701812267303467
1606	4.663945198059082
1607	4.6702561378479
1608	4.75230073928833
1609	4.733367919921875
1610	4.745989799499512
1611	4.739679336547852
1612	4.834345817565918
1613	4.9668803215026855
1614	5.017369747161865
1615	5.017369747161865
1616	5.074170112609863
1617	4.9100799560546875
1618	4.8785247802734375
1619	5.11203670501709
1620	5.181459426879883
1621	5.1435933113098145
1622	4.9668803215026855
1623	4.9668803215026855
1624	5.093103408813477
1625	5.061548233032227
1626	5.017369747161865
1627	5.00474739074707
1628	5.146269798278809
1629	5.159135818481445
1630	5.062643051147461
1631	5.1912994384765625
1632	5.13340425491333
1633	5.043344974517822
1634	5.049777030944824
1635	5.120538234710693
1636	5.223464488983154
1637	5.223464488983154
1638	5.422881126403809
1639	5.442180156707764
1640	5.461478233337402
1641	5.603001594543457
1642	5.590135097503662
1643	5.4743452072143555
1644	5.493643283843994
1645	5.461478233337402
1646	5.371419429779053
1647	5.512941837310791
1648	5.5065083503723145
1649	5.545105457305908
1650	5.53223991394043
1651	5.403583526611328
1652	5.1848673820495605
1653	5.00474739074707
1654	4.914686679840088
1655	4.908254623413086
1656	4.985448837280273
1657	4.927553176879883
1658	4.972583770751953
1659	4.95328426361084
1660	4.946852207183838
1661	4.8246283531188965
1662	4.895389556884766
1663	4.959717750549316
1664	4.959717750549316
1665	4.8246283531188965
1666	4.927553176879883
1667	5.178433418273926
1668	5.101240158081055
1669	5.075509071350098
1670	5.114105701446533
1671	5.146269798278809
1672	5.1269707679748535
1673	5.081941604614258
1674	5.0111799240112305
1675	5.146269798278809
1676	5.1912994384765625
1677	5.075509071350098
1678	5.178433418273926
1679	5.094806671142578
1680	5.049777030944824
1681	5.036911487579346
1682	5.0111799240112305
1683	5.049777030944824
1684	4.946852207183838
1685	5.101240158081055
1686	5.274927139282227
1687	5.294224739074707
1688	5.26206111907959
1689	5.390717506408691
1690	5.25562858581543
1691	5.217031478881836
1692	5.2813591957092285
1693	5.236330032348633
1694	5.294224739074707
1695	5.390717506408691
1696	5.422881126403809
1697	5.422881126403809
1698	5.422881126403809
1699	5.422881126403809
1700	5.352120399475098
1701	5.39715051651001
1702	5.680194854736328
1703	5.680194854736328
1704	5.686627388000488
1705	5.738091468811035
1706	5.287792682647705
1707	5.1269707679748535
1708	4.959717750549316
1709	4.77316427230835
1710	4.7860307693481445
1711	4.921119689941406
1712	4.805330276489258
1713	4.921119689941406
1714	4.888956546783447
1715	4.95328426361084
1716	5.024045467376709
1717	4.921119689941406
1718	4.837493419647217
1719	4.991881847381592
1720	4.966150760650635
1721	5.159135818481445
1722	5.210597991943359
1723	5.178433418273926
1724	5.26206111907959
1725	5.223464488983154
1726	5.249195098876953
1727	5.13983678817749
1728	5.197732448577881
1729	5.229897499084473
1730	5.274927139282227
1731	5.229897499084473
1732	5.165567874908447
1733	4.991881847381592
1734	5.036911487579346
1735	5.13983678817749
1736	5.043344974517822
1737	5.043344974517822
1738	5.0304789543151855
1739	5.075509071350098
1740	5.159135818481445
1741	5.268493175506592
1742	5.287792682647705
1743	5.25562858581543
1744	5.300658226013184
1745	5.178433418273926
1746	5.178433418273926
1747	5.178433418273926
1748	5.178433418273926
1749	5.178433418273926
1750	5.165567874908447
1751	5.326389789581299
1752	5.274927139282227
1753	5.3070902824401855
1754	5.416449069976807
1755	5.403583526611328
1756	5.120538234710693
1757	5.229897499084473
1758	5.3456878662109375
1759	5.229897499084473
1760	5.172001361846924
1761	5.26206111907959
1762	5.204165458679199
1763	5.229897499084473
1764	5.229897499084473
1765	5.210597991943359
1766	5.223464488983154
1767	5.229897499084473
1768	5.217031478881836
1769	5.107672214508057
1770	5.178433418273926
1771	5.178433418273926
1772	5.3456878662109375
1773	5.403583526611328
1774	5.416449069976807
1775	5.3842854499816895
1776	5.429314613342285
1777	5.339254856109619
1778	5.358553409576416
1779	5.268493175506592
1780	5.268493175506592
1781	5.319956302642822
1782	5.236330032348633
1783	5.204165458679199
1784	5.120538234710693
1785	4.95328426361084
1786	5.036911487579346
1787	5.081941604614258
1788	5.088374137878418
1789	5.107672214508057
1790	4.979016304016113
1791	4.972583770751953
1792	5.075509071350098
1793	5.00474739074707
1794	5.00474739074707
1795	5.069075584411621
1796	5.0304789543151855
1797	5.1269707679748535
1798	5.0111799240112305
1799	4.914686679840088
1800	4.933986663818359
1801	4.991881847381592
1802	4.921119689941406
1803	4.856792449951172
1804	4.798896789550781
1805	4.779597759246826
1806	4.741001129150391
1807	4.8760905265808105
1808	4.946852207183838
1809	4.914686679840088
1810	4.8760905265808105
1811	4.908254623413086
1812	5.024045467376709
1813	5.069075584411621
1814	5.120538234710693
1815	5.049777030944824
1816	5.0111799240112305
1817	5.049777030944824
1818	5.024045467376709
1819	5.00474739074707
1820	4.966150760650635
1821	4.972583770751953
1822	4.933986663818359
1823	5.0111799240112305
1824	4.99831485748291
1825	5.0304789543151855
1826	4.99831485748291
1827	4.895389556884766
1828	4.8246283531188965
1829	4.8246283531188965
1830	4.921119689941406
1831	4.927553176879883
1832	4.805330276489258
1833	4.779597759246826
1834	5.049777030944824
1835	5.017612934112549
1836	4.972583770751953
1837	5.036911487579346
1838	5.069075584411621
1839	5.00474739074707
1840	5.094806671142578
1841	5.043344974517822
1842	5.1269707679748535
1843	5.056209564208984
1844	5.165567874908447
1845	5.094806671142578
1846	5.364986419677734
1847	5.403583526611328
1848	5.435747146606445
1849	5.570837020874023
1850	5.667330265045166
1851	5.551537990570068
1852	5.583702564239502
1853	5.667330265045166
1854	5.705926418304443
1855	5.551537990570068
1856	5.705926418304443
1857	5.731658458709717
1858	5.648030757904053
1859	5.693060874938965
1860	5.776688098907471
1861	5.750956058502197
1862	5.763822555541992
1863	5.654464244842529
1864	5.673762321472168
1865	5.641598701477051
1866	5.622300148010254
1867	5.590135097503662
1868	5.750956058502197
1869	5.795986652374268
1870	5.783121109008789
1871	5.9568071365356445
1872	5.873180866241455
1873	5.744524002075195
1874	5.654464244842529
1875	5.705926418304443
1876	5.71235990524292
1877	5.635165214538574
1878	5.686627388000488
1879	5.738091468811035
1880	5.731658458709717
1881	5.757389545440674
1882	5.699493885040283
1883	5.648030757904053
1884	5.609434604644775
1885	5.718791961669922
1886	5.667330265045166
1887	5.699493885040283
1888	5.648030757904053
1889	5.644730567932129
1890	5.631526470184326
1891	5.591914176940918
1892	5.631526470184326
1893	5.710751056671143
1894	5.677740097045898
1895	5.651332378387451
1896	5.988035202026367
1897	5.961627960205078
1898	6.00784158706665
1899	5.908811569213867
1900	6.001238822937012
1901	6.001238822937012
1902	6.113473892211914
1903	6.021045684814453
1904	6.120075225830078
1905	6.146483898162842
1906	6.344544410705566
1907	6.403963088989258
1908	6.311534881591797
1909	6.232309818267822
1910	6.278524875640869
1911	6.278524875640869
1912	6.2257080078125
1913	6.205902099609375
1914	6.120075225830078
1915	6.1398820877075195
1916	6.100269794464111
1917	6.192698001861572
1918	6.2257080078125
1919	6.10687255859375
1920	6.067260265350342
1921	6.093667984008789
1922	6.1398820877075195
1923	6.1596879959106445
1924	6.10687255859375
1925	6.10687255859375
1926	6.172892093658447
1927	6.278524875640869
1928	6.390758991241455
1929	6.384156703948975
1930	6.311534881591797
1931	6.3577494621276855
1932	6.271922588348389
1933	6.2917280197143555
1934	6.2917280197143555
1935	6.377554416656494
1936	6.344544410705566
1937	6.3577494621276855
1938	6.311534881591797
1939	6.278524875640869
1940	6.344544410705566
1941	6.463381290435791
1942	6.4699835777282715
1943	6.5095953941345215
1944	6.443574905395508
1945	6.436972618103027
1946	6.608625411987305
1947	6.582217216491699
1948	6.588820457458496
1949	6.641635417938232
1950	6.562411785125732
1951	6.562411785125732
1952	6.562411785125732
1953	6.588820457458496
1954	6.529400825500488
1955	6.4699835777282715
1956	6.4897894859313965
1957	6.595420837402344
1958	6.5095953941345215
1959	6.555809497833252
1960	6.5095953941345215
1961	6.542605400085449
1962	6.767073631286621
1963	6.852900505065918
1964	6.747268199920654
1965	6.852900505065918
1966	6.945329189300537
1967	6.852900505065918
1968	6.99814510345459
1969	6.905716896057129
1970	6.879309177398682
1971	6.866104602813721
1972	6.8462982177734375
1973	6.8859100341796875
1974	6.951930999755859
1975	6.872706413269043
1976	6.905716896057129
1977	6.813288688659668
1978	6.859502792358398
1979	6.8462982177734375
1980	6.971736907958984
1981	7.017951011657715
1982	7.004746913909912
1983	6.879309177398682
1984	6.81989049911499
1985	6.714258193969727
1986	6.912319660186768
1987	6.747268199920654
1988	6.747268199920654
1989	6.701053619384766
1990	6.67464542388916
1991	6.73406457901001
1992	6.73406457901001
1993	6.767073631286621
1994	6.826491832733154
1995	6.899113655090332
1996	6.932123184204102
1997	6.905716896057129
1998	6.905716896057129
[truncated: 608 more rows]
