# Supplementary material for: 2LE-BO-DeepTrade: an integrated deep learning framework for stock price prediction
Source: PeerJ Comput Sci. 2025 Aug 8;11:e3107. doi: 10.7717/peerj-cs.3107 (PMC12453771; doi:10.7717/peerj-cs.3107)
Supplement: Supplemental Information 3 [file peerj-cs-11-3107-s003.csv]

Close
0	17.230493545532227
1	17.230493545532227
2	17.230493545532227
3	17.230493545532227
4	17.230493545532227
5	17.230493545532227
6	17.230493545532227
7	17.230493545532227
8	17.230493545532227
9	17.230493545532227
10	17.230493545532227
11	17.230493545532227
12	17.230493545532227
13	17.230493545532227
14	17.230493545532227
15	17.230493545532227
16	17.230493545532227
17	17.230493545532227
18	17.230493545532227
19	17.230493545532227
20	17.230493545532227
21	17.230493545532227
22	17.230493545532227
23	17.230493545532227
24	17.230493545532227
25	17.230493545532227
26	17.230493545532227
27	17.230493545532227
28	17.230493545532227
29	17.230493545532227
30	17.230493545532227
31	17.230493545532227
32	17.230493545532227
33	17.230493545532227
34	17.230493545532227
35	17.230493545532227
36	17.50840187072754
37	17.323131561279297
38	17.4157657623291
39	17.50840187072754
40	17.78631591796875
41	18.89795684814453
42	19.083232879638672
43	18.71268653869629
44	18.43477439880371
45	18.71268653869629
46	19.083232879638672
47	18.89795684814453
48	18.80531883239746
49	18.62004852294922
50	18.62004852294922
51	18.342134475708008
52	18.62004852294922
53	18.62004852294922
54	18.43477439880371
55	18.52741050720215
56	18.342134475708008
57	18.43477439880371
58	18.342134475708008
59	18.43477439880371
60	18.71268653869629
61	22.325531005859375
62	26.63315200805664
63	25.70677947998047
64	24.780410766601562
65	25.01200294494629
66	26.63315200805664
67	26.63315200805664
68	26.63315200805664
69	30.10704231262207
70	28.949079513549805
71	27.096338272094727
72	26.401559829711914
73	26.63315200805664
74	26.169965744018555
75	25.70677947998047
76	25.243595123291016
77	27.559524536132812
78	26.63315200805664
79	26.401559829711914
80	26.401559829711914
81	26.401559829711914
82	26.169965744018555
83	25.475187301635742
84	25.93837547302246
85	25.70677947998047
86	26.401559829711914
87	25.93837547302246
88	25.475187301635742
89	25.01200294494629
90	25.01200294494629
91	25.70677947998047
92	25.70677947998047
93	26.401559829711914
94	25.70677947998047
95	25.01200294494629
96	25.01200294494629
97	25.475187301635742
98	25.475187301635742
99	24.548818588256836
100	24.31722640991211
101	25.475187301635742
102	24.548818588256836
103	25.475187301635742
104	25.93837547302246
105	26.275863647460938
106	25.55267333984375
107	25.31161117553711
108	26.275863647460938
109	25.79373550415039
110	25.31161117553711
111	25.79373550415039
112	25.79373550415039
113	25.79373550415039
114	26.03479766845703
115	25.55267333984375
116	25.55267333984375
117	25.79373550415039
118	25.55267333984375
119	26.03479766845703
120	27.481178283691406
121	27.240116119384766
122	26.999052047729492
123	26.999052047729492
124	27.240116119384766
125	27.481178283691406
126	26.999052047729492
127	26.75798797607422
128	26.75798797607422
129	26.516925811767578
130	27.240116119384766
131	26.999052047729492
132	26.999052047729492
133	28.445430755615234
134	27.722240447998047
135	27.722240447998047
136	27.963302612304688
137	27.963302612304688
138	28.445430755615234
139	28.445430755615234
140	27.963302612304688
141	27.722240447998047
142	29.168617248535156
143	30.6149959564209
144	30.6149959564209
145	29.89180564880371
146	26.999052047729492
147	29.89180564880371
148	29.89180564880371
149	29.89180564880371
150	29.65074348449707
151	29.65074348449707
152	30.373931884765625
153	30.132869720458984
154	29.65074348449707
155	29.89180564880371
156	30.132869720458984
157	29.89180564880371
158	29.168617248535156
159	29.168617248535156
160	29.40968132019043
161	29.40968132019043
162	29.65074348449707
163	29.168617248535156
164	28.686492919921875
165	28.445430755615234
166	28.204364776611328
167	27.722240447998047
168	27.963302612304688
169	27.963302612304688
170	28.204364776611328
171	30.373931884765625
172	28.204364776611328
173	28.686492919921875
174	28.686492919921875
175	28.445430755615234
176	28.204364776611328
177	28.204364776611328
178	30.373931884765625
179	30.373931884765625
180	30.373931884765625
181	28.686492919921875
182	29.168617248535156
183	29.40968132019043
184	29.40968132019043
185	29.168617248535156
186	29.168617248535156
187	29.168617248535156
188	29.168617248535156
189	29.168617248535156
190	29.65074348449707
191	29.168617248535156
192	28.927555084228516
193	28.927555084228516
194	29.65074348449707
195	29.168617248535156
196	29.168617248535156
197	29.168617248535156
198	29.168617248535156
199	29.168617248535156
200	29.168617248535156
201	29.40968132019043
202	29.40968132019043
203	30.132869720458984
204	29.65074348449707
205	29.65074348449707
206	29.89180564880371
207	29.89180564880371
208	29.65074348449707
209	29.65074348449707
210	29.89180564880371
211	30.132869720458984
212	30.132869720458984
213	28.927555084228516
214	30.373931884765625
215	30.373931884765625
216	28.927555084228516
217	28.83112907409668
218	28.83112907409668
219	29.31325340270996
220	29.31325340270996
221	29.216829299926758
222	29.120407104492188
223	28.83112907409668
224	28.927555084228516
225	28.927555084228516
226	30.373931884765625
227	30.373931884765625
228	30.373931884765625
229	30.373931884765625
230	30.373931884765625
231	28.156152725219727
232	26.80620002746582
233	26.80620002746582
234	26.902626037597656
235	26.516925811767578
236	25.74552345275879
237	26.03479766845703
238	26.999052047729492
239	27.095474243164062
240	27.095474243164062
241	27.095474243164062
242	27.095474243164062
243	26.999052047729492
244	26.420499801635742
245	26.516925811767578
246	26.516925811767578
247	26.516925811767578
248	26.516925811767578
249	26.516925811767578
250	26.516925811767578
251	26.516925811767578
252	26.709775924682617
253	27.481178283691406
254	27.674028396606445
255	27.674028396606445
256	28.541854858398438
257	28.734703063964844
258	28.156152725219727
259	28.3490047454834
260	28.3490047454834
261	30.952482223510742
262	31.145334243774414
263	30.6632080078125
264	30.181081771850586
265	29.988231658935547
266	29.795381546020508
267	29.40968132019043
268	30.373931884765625
269	30.566783905029297
270	30.277507781982422
271	30.181081771850586
272	30.373931884765625
273	30.6632080078125
274	30.6632080078125
275	31.531036376953125
276	32.10958480834961
277	32.30243682861328
278	36.063018798828125
279	32.977413177490234
280	31.531036376953125
281	31.627460479736328
282	33.266685485839844
283	34.423789978027344
284	33.266685485839844
285	34.23094177246094
286	34.713069915771484
287	34.327362060546875
288	33.9416618347168
289	33.459537506103516
290	33.555965423583984
291	33.170265197753906
292	32.977413177490234
293	33.74881362915039
294	34.423789978027344
295	34.327362060546875
296	34.327362060546875
297	33.845237731933594
298	33.36311340332031
299	31.04891014099121
300	31.820310592651367
301	31.91673469543457
302	30.6632080078125
303	30.277507781982422
304	31.723886489868164
305	31.434606552124023
306	30.85605812072754
307	31.24176025390625
308	31.531036376953125
309	31.24176025390625
310	31.627460479736328
311	32.013160705566406
312	31.434606552124023
313	31.338186264038086
314	31.627460479736328
315	31.820310592651367
316	31.627460479736328
317	32.10958480834961
318	31.820310592651367
319	32.10958480834961
320	32.977413177490234
321	32.88098907470703
322	32.977413177490234
323	33.07383728027344
324	33.459537506103516
325	33.65238952636719
326	33.9416618347168
327	33.9416618347168
328	33.845237731933594
329	32.20601272583008
330	31.627460479736328
331	29.120407104492188
332	29.698957443237305
333	30.181081771850586
334	24.491994857788086
335	25.456249237060547
336	24.781272888183594
337	25.35982322692871
338	25.070547103881836
339	25.166973114013672
340	26.227651596069336
341	26.1312255859375
342	25.74552345275879
343	25.35982322692871
344	25.35982322692871
345	25.35982322692871
346	25.263399124145508
347	25.070547103881836
348	24.684846878051758
349	24.491994857788086
350	24.491994857788086
351	24.491994857788086
352	24.202722549438477
353	22.6599178314209
354	23.190256118774414
355	22.611705780029297
356	21.261751174926758
357	20.249286651611328
358	18.899335861206055
359	18.899335861206055
360	17.93508529663086
361	19.09218406677246
362	18.899335861206055
363	20.538564682006836
364	20.393924713134766
365	19.188610076904297
366	18.75469970703125
367	19.38146209716797
368	19.91179847717285
369	19.42967414855957
370	19.043973922729492
371	19.188610076904297
372	19.3332462310791
373	18.99576187133789
374	18.079721450805664
375	18.320785522460938
376	17.93508529663086
377	18.127933502197266
378	17.501171112060547
379	17.019044876098633
380	17.211894989013672
381	17.163681030273438
382	17.694021224975586
383	17.260108947753906
384	17.11547088623047
385	17.163681030273438
386	17.163681030273438
387	17.356534957885742
388	17.452959060668945
389	18.1761474609375
390	18.465423583984375
391	19.09218406677246
392	18.85112190246582
393	18.85112190246582
394	18.947547912597656
395	18.706485748291016
396	18.320785522460938
397	18.417211532592773
398	18.706485748291016
399	18.417211532592773
400	18.079721450805664
401	18.031509399414062
402	18.079721450805664
403	17.983295440673828
404	17.501171112060547
405	17.019044876098633
406	16.922618865966797
407	17.501171112060547
408	17.983295440673828
409	18.36899757385254
410	18.658273696899414
411	18.658273696899414
412	18.465423583984375
413	17.886869430541992
414	17.163681030273438
415	16.585132598876953
416	14.65662670135498
417	14.078076362609863
418	13.644163131713867
419	14.029864311218262
420	14.1745023727417
421	14.560203552246094
422	14.367351531982422
423	14.367351531982422
424	13.40310001373291
425	13.644163131713867
426	13.692376136779785
427	13.499526023864746
428	13.644163131713867
429	13.499526023864746
430	13.547737121582031
431	13.740589141845703
432	13.740589141845703
433	13.740589141845703
434	13.740589141845703
435	13.885226249694824
436	13.692376136779785
437	13.885226249694824
438	14.078076362609863
439	14.41556453704834
440	14.222715377807617
441	14.029864311218262
442	14.270927429199219
443	14.126288414001465
444	14.945902824401855
445	14.994115829467773
446	14.945902824401855
447	15.42802906036377
448	15.33160400390625
449	14.511990547180176
450	13.933438301086426
451	14.270927429199219
452	14.608414649963379
453	14.608414649963379
454	14.704840660095215
455	14.511990547180176
456	14.511990547180176
457	14.126288414001465
458	14.126288414001465
459	14.126288414001465
460	14.1745023727417
461	14.367351531982422
462	14.41556453704834
463	14.560203552246094
464	14.511990547180176
465	14.608414649963379
466	14.41556453704834
467	14.41556453704834
468	14.1745023727417
469	14.029864311218262
470	14.1745023727417
471	14.222715377807617
472	14.319140434265137
473	14.319140434265137
474	15.813730239868164
475	15.813730239868164
476	15.138753890991211
477	14.849478721618652
478	15.042328834533691
479	15.33160400390625
480	15.090540885925293
481	15.090540885925293
482	15.090540885925293
483	15.090540885925293
484	14.897690773010254
485	15.042328834533691
486	14.945902824401855
487	14.945902824401855
488	14.849478721618652
489	14.511990547180176
490	14.319140434265137
491	13.885226249694824
492	13.547737121582031
493	13.354887962341309
494	13.113825798034668
495	13.354887962341309
496	13.644163131713867
497	13.40310001373291
498	13.644163131713867
499	13.595951080322266
500	13.788802146911621
501	13.837014198303223
502	13.595951080322266
503	13.644163131713867
504	13.210249900817871
505	13.30667495727539
506	13.113825798034668
507	12.824549674987793
508	12.342423439025879
509	12.438848495483398
510	12.487061500549316
511	12.197785377502441
512	12.438848495483398
513	12.390636444091797
514	12.342423439025879
515	12.342423439025879
516	12.390636444091797
517	12.438848495483398
518	12.294210433959961
519	12.197785377502441
520	12.245997428894043
521	12.149574279785156
522	12.342423439025879
523	12.149574279785156
524	11.860297203063965
525	11.378171920776367
526	10.944258689880371
527	11.04068374633789
528	11.13710880279541
529	11.522809028625488
530	11.619235038757324
531	11.860297203063965
532	11.956722259521484
533	12.05314826965332
534	12.487061500549316
535	12.535273551940918
536	12.872761726379395
537	12.438848495483398
538	12.535273551940918
539	13.113825798034668
540	13.113825798034668
541	13.113825798034668
542	13.113825798034668
543	13.499526023864746
544	13.692376136779785
545	13.788802146911621
546	14.560203552246094
547	14.560203552246094
548	14.608414649963379
549	14.222715377807617
550	14.608414649963379
551	15.138753890991211
552	14.945902824401855
553	15.090540885925293
554	14.849478721618652
555	15.090540885925293
556	15.090540885925293
557	14.945902824401855
558	15.090540885925293
559	14.849478721618652
560	15.33160400390625
561	15.765518188476562
562	15.765518188476562
563	15.765518188476562
564	15.958367347717285
565	15.958367347717285
566	15.669093132019043
567	15.476241111755371
568	15.572667121887207
569	15.669093132019043
570	15.524455070495605
571	15.283391952514648
572	15.33160400390625
573	15.572667121887207
574	15.524455070495605
575	15.717303276062012
576	15.861943244934082
577	15.717303276062012
578	15.620880126953125
579	15.524455070495605
580	15.33160400390625
581	15.765518188476562
582	15.620880126953125
583	15.669093132019043
584	15.524455070495605
585	15.669093132019043
586	15.765518188476562
587	16.440494537353516
588	16.681556701660156
589	16.39228057861328
590	16.9708309173584
591	16.922618865966797
592	16.344070434570312
593	16.585132598876953
594	16.488706588745117
595	16.344070434570312
596	16.488706588745117
597	16.488706588745117
598	16.440494537353516
599	16.53691864013672
600	16.729768753051758
601	16.729768753051758
602	16.9708309173584
603	16.488706588745117
604	16.9708309173584
605	16.681556701660156
606	16.729768753051758
607	16.729768753051758
608	16.440494537353516
609	16.39228057861328
610	16.53691864013672
611	16.633342742919922
612	16.53691864013672
613	16.344070434570312
614	16.53691864013672
615	16.874406814575195
616	17.11547088623047
617	17.163681030273438
618	17.211894989013672
619	16.53691864013672
620	16.440494537353516
621	16.681556701660156
622	16.9708309173584
623	16.39228057861328
624	15.186965942382812
625	14.945902824401855
626	15.138753890991211
627	15.42802906036377
628	15.23517894744873
629	15.042328834533691
630	15.138753890991211
631	15.283391952514648
632	15.620880126953125
633	15.572667121887207
634	15.42802906036377
635	15.476241111755371
636	15.620880126953125
637	15.620880126953125
638	15.958367347717285
639	16.247644424438477
640	16.344070434570312
641	16.488706588745117
642	16.53691864013672
643	16.53691864013672
644	16.777982711791992
645	16.729768753051758
646	16.39228057861328
647	16.53691864013672
648	16.729768753051758
649	16.777982711791992
650	17.260108947753906
651	17.067256927490234
652	18.079721450805664
653	18.36899757385254
654	17.886869430541992
655	18.1761474609375
656	18.031509399414062
657	18.1761474609375
658	18.272571563720703
659	17.790447235107422
660	18.079721450805664
661	17.983295440673828
662	17.742233276367188
663	17.790447235107422
664	18.079721450805664
665	17.694021224975586
666	17.211894989013672
667	17.452959060668945
668	17.886869430541992
669	18.127933502197266
670	17.983295440673828
671	18.1761474609375
672	18.465423583984375
673	18.706485748291016
674	19.23682403564453
675	19.188610076904297
676	18.947547912597656
677	19.285036087036133
678	18.80291175842285
679	18.36899757385254
680	18.658273696899414
681	18.417211532592773
682	18.272571563720703
683	17.838659286499023
684	18.031509399414062
685	18.079721450805664
686	18.079721450805664
687	18.079721450805664
688	18.031509399414062
689	17.64580726623535
690	17.64580726623535
691	17.983295440673828
692	17.983295440673828
693	18.36899757385254
694	18.36899757385254
695	18.36899757385254
696	18.22435760498047
697	18.272571563720703
698	18.513635635375977
699	18.899335861206055
700	18.706485748291016
701	18.99576187133789
702	18.99576187133789
703	19.38146209716797
704	19.140399932861328
705	18.85112190246582
706	18.658273696899414
707	18.658273696899414
708	18.417211532592773
709	18.22435760498047
710	18.706485748291016
711	18.417211532592773
712	18.417211532592773
713	18.127933502197266
714	18.36899757385254
715	18.031509399414062
716	18.272571563720703
717	18.465423583984375
718	18.320785522460938
719	18.320785522460938
720	18.272571563720703
721	18.36899757385254
722	18.465423583984375
723	18.561847686767578
724	18.706485748291016
725	18.658273696899414
726	18.75469970703125
727	18.706485748291016
728	18.465423583984375
729	18.36899757385254
730	18.127933502197266
731	18.127933502197266
732	18.320785522460938
733	18.320785522460938
734	18.320785522460938
735	18.320785522460938
736	18.320785522460938
737	18.36899757385254
738	18.36899757385254
739	18.658273696899414
740	18.465423583984375
741	18.61005973815918
742	18.658273696899414
743	18.561847686767578
744	18.513635635375977
745	18.513635635375977
746	18.417211532592773
747	18.465423583984375
748	18.272571563720703
749	18.465423583984375
750	18.1761474609375
751	18.320785522460938
752	18.36899757385254
753	18.36899757385254
754	18.1761474609375
755	18.22435760498047
756	18.36899757385254
757	18.272571563720703
758	18.1761474609375
759	18.417211532592773
760	18.320785522460938
761	18.465423583984375
762	18.417211532592773
763	19.09218406677246
764	21.020689010620117
765	20.972476959228516
766	22.177793502807617
767	20.924264907836914
768	21.792091369628906
769	21.213539123535156
770	20.393924713134766
771	20.683202743530273
772	20.4903507232666
773	20.779626846313477
774	20.4903507232666
775	20.4903507232666
776	20.683202743530273
777	20.731414794921875
778	20.586776733398438
779	20.683202743530273
780	20.972476959228516
781	20.731414794921875
782	20.731414794921875
783	21.06890296936035
784	21.358177185058594
785	21.261751174926758
786	21.454601287841797
787	21.309965133666992
788	21.454601287841797
789	21.309965133666992
790	21.695667266845703
791	21.84030532836914
792	21.84030532836914
793	22.08136749267578
794	22.08136749267578
795	21.84030532836914
796	21.792091369628906
797	21.50281524658203
798	21.599241256713867
799	21.743879318237305
800	21.406391143798828
801	20.538564682006836
802	20.297500610351562
803	19.526100158691406
804	19.574312210083008
805	20.056438446044922
806	20.152862548828125
807	20.249286651611328
808	20.4903507232666
809	20.20107650756836
810	20.297500610351562
811	20.008224487304688
812	20.393924713134766
813	20.297500610351562
814	20.152862548828125
815	20.20107650756836
816	20.634990692138672
817	20.538564682006836
818	20.731414794921875
819	20.008224487304688
820	19.67073631286621
821	20.20107650756836
822	20.731414794921875
823	20.876052856445312
824	20.924264907836914
825	20.82784080505371
826	20.924264907836914
827	21.117115020751953
828	21.309965133666992
829	21.06890296936035
830	21.454601287841797
831	21.213539123535156
832	21.358177185058594
833	21.213539123535156
834	21.06890296936035
835	21.261751174926758
836	21.165328979492188
837	20.972476959228516
838	20.972476959228516
839	20.779626846313477
840	20.683202743530273
841	20.82784080505371
842	21.06890296936035
843	21.358177185058594
844	21.454601287841797
845	21.84030532836914
846	21.695667266845703
847	21.695667266845703
848	21.599241256713867
849	21.64745330810547
850	21.309965133666992
851	21.64745330810547
852	22.08136749267578
853	21.936731338500977
854	22.08136749267578
855	21.984941482543945
856	21.984941482543945
857	21.888517379760742
858	21.984941482543945
859	21.743879318237305
860	21.695667266845703
861	21.50281524658203
862	21.50281524658203
863	21.984941482543945
864	21.888517379760742
865	21.984941482543945
866	22.515281677246094
867	22.418855667114258
868	22.418855667114258
869	22.949193954467773
870	22.611705780029297
871	22.804555892944336
872	22.900981903076172
873	22.997407913208008
874	23.28668212890625
875	23.190256118774414
876	23.33489418029785
877	24.05808448791504
878	24.009870529174805
879	24.202722549438477
880	24.540210723876953
881	24.877696990966797
882	25.55267333984375
883	25.166973114013672
884	25.070547103881836
885	24.781272888183594
886	24.684846878051758
887	24.781272888183594
888	23.91344451904297
889	23.431318283081055
890	22.563491821289062
891	19.96001434326172
892	21.406391143798828
893	20.924264907836914
894	19.526100158691406
895	21.213539123535156
896	20.731414794921875
897	20.731414794921875
898	20.876052856445312
899	20.876052856445312
900	21.599241256713867
901	21.165328979492188
902	20.924264907836914
903	21.020689010620117
904	19.188610076904297
905	18.417211532592773
906	16.874406814575195
907	17.019044876098633
908	17.790447235107422
909	18.947547912597656
910	19.043973922729492
911	20.393924713134766
912	20.152862548828125
913	19.09218406677246
914	19.622526168823242
915	18.99576187133789
916	18.899335861206055
917	19.3332462310791
918	18.85112190246582
919	19.140399932861328
920	19.477890014648438
921	20.20107650756836
922	19.863588333129883
923	20.152862548828125
924	20.152862548828125
925	20.249286651611328
926	20.056438446044922
927	20.249286651611328
928	20.008224487304688
929	20.008224487304688
930	20.20107650756836
931	20.152862548828125
932	20.104650497436523
933	19.767162322998047
934	19.574312210083008
935	19.718952178955078
936	20.008224487304688
937	19.91179847717285
938	19.81537628173828
939	19.91179847717285
940	19.91179847717285
941	19.96001434326172
942	19.81537628173828
943	19.67073631286621
944	19.285036087036133
945	19.23682403564453
946	18.658273696899414
947	18.1761474609375
948	17.54938316345215
949	17.452959060668945
950	17.211894989013672
951	17.356534957885742
952	16.054792404174805
953	15.379817008972168
954	15.861943244934082
955	15.861943244934082
956	16.488706588745117
957	16.15121841430664
958	15.910155296325684
959	15.572667121887207
960	15.524455070495605
961	16.10300636291504
962	16.633342742919922
963	16.488706588745117
964	16.922618865966797
965	16.826194763183594
966	17.64580726623535
967	17.64580726623535
968	17.64580726623535
969	18.36899757385254
970	17.694021224975586
971	17.501171112060547
972	17.356534957885742
973	17.019044876098633
974	16.874406814575195
975	16.488706588745117
976	16.344070434570312
977	16.922618865966797
978	16.729768753051758
979	17.308320999145508
980	17.501171112060547
981	17.211894989013672
982	17.11547088623047
983	17.019044876098633
984	17.163681030273438
985	17.163681030273438
986	17.163681030273438
987	17.163681030273438
988	17.163681030273438
989	17.163681030273438
990	17.163681030273438
991	17.886869430541992
992	17.983295440673828
993	17.694021224975586
994	17.790447235107422
995	17.93508529663086
996	18.031509399414062
997	18.031509399414062
998	17.742233276367188
999	17.163681030273438
1000	16.9708309173584
1001	16.922618865966797
1002	16.488706588745117
1003	16.729768753051758
1004	16.729768753051758
1005	16.39228057861328
1006	15.861943244934082
1007	16.006580352783203
1008	16.10300636291504
1009	16.39228057861328
1010	16.585132598876953
1011	16.874406814575195
1012	16.729768753051758
1013	16.826194763183594
1014	16.777982711791992
1015	17.163681030273438
1016	17.11547088623047
1017	17.11547088623047
1018	17.019044876098633
1019	16.9708309173584
1020	17.40474510192871
1021	17.40474510192871
1022	16.681556701660156
1023	16.874406814575195
1024	16.729768753051758
1025	17.067256927490234
1026	17.019044876098633
1027	17.067256927490234
1028	16.922618865966797
1029	16.585132598876953
1030	16.681556701660156
1031	16.874406814575195
1032	15.813730239868164
1033	16.054792404174805
1034	15.379817008972168
1035	15.524455070495605
1036	15.090540885925293
1037	15.090540885925293
1038	14.560203552246094
1039	13.981651306152344
1040	13.885226249694824
1041	14.560203552246094
1042	15.42802906036377
1043	15.42802906036377
1044	14.65662670135498
1045	14.270927429199219
1046	14.704840660095215
1047	14.945902824401855
1048	14.511990547180176
1049	14.126288414001465
1050	14.367351531982422
1051	14.319140434265137
1052	14.1745023727417
1053	14.319140434265137
1054	13.981651306152344
1055	13.885226249694824
1056	13.692376136779785
1057	13.933438301086426
1058	14.222715377807617
1059	14.1745023727417
1060	13.692376136779785
1061	14.126288414001465
1062	13.788802146911621
1063	13.885226249694824
1064	14.078076362609863
1065	14.078076362609863
1066	13.644163131713867
1067	14.1745023727417
1068	14.029864311218262
1069	14.511990547180176
1070	14.41556453704834
1071	14.319140434265137
1072	14.608414649963379
1073	14.704840660095215
1074	15.042328834533691
1075	15.186965942382812
1076	14.945902824401855
1077	14.753053665161133
1078	14.367351531982422
1079	14.41556453704834
1080	14.80126667022705
1081	14.80126667022705
1082	13.981651306152344
1083	13.933438301086426
1084	14.126288414001465
1085	14.270927429199219
1086	13.981651306152344
1087	14.463777542114258
1088	14.560203552246094
1089	14.608414649963379
1090	14.319140434265137
1091	14.511990547180176
1092	14.511990547180176
1093	14.560203552246094
1094	14.704840660095215
1095	14.560203552246094
1096	14.753053665161133
1097	14.945902824401855
1098	14.994115829467773
1099	15.042328834533691
1100	15.283391952514648
1101	14.945902824401855
1102	15.283391952514648
1103	16.10300636291504
1104	16.054792404174805
1105	16.488706588745117
1106	16.874406814575195
1107	17.211894989013672
1108	17.019044876098633
1109	17.40474510192871
1110	17.501171112060547
1111	17.40474510192871
1112	17.694021224975586
1113	17.501171112060547
1114	17.694021224975586
1115	17.694021224975586
1116	18.22435760498047
1117	18.22435760498047
1118	18.465423583984375
1119	18.320785522460938
1120	18.417211532592773
1121	18.272571563720703
1122	18.22435760498047
1123	18.22435760498047
1124	17.93508529663086
1125	17.694021224975586
1126	17.790447235107422
1127	18.272571563720703
1128	18.320785522460938
1129	18.320785522460938
1130	18.658273696899414
1131	18.658273696899414
1132	18.465423583984375
1133	18.272571563720703
1134	18.561847686767578
1135	18.947547912597656
1136	18.658273696899414
1137	18.61005973815918
1138	18.658273696899414
1139	20.104650497436523
1140	19.42967414855957
1141	19.42967414855957
1142	18.99576187133789
1143	19.23682403564453
1144	19.42967414855957
1145	20.056438446044922
1146	20.249286651611328
1147	19.38146209716797
1148	19.526100158691406
1149	19.526100158691406
1150	19.67073631286621
1151	19.718952178955078
1152	19.91179847717285
1153	19.863588333129883
1154	20.008224487304688
1155	20.249286651611328
1156	20.249286651611328
1157	20.442138671875
1158	19.42967414855957
1159	19.67073631286621
1160	19.3332462310791
1161	19.140399932861328
1162	19.38146209716797
1163	19.477890014648438
1164	19.574312210083008
1165	19.42967414855957
1166	19.526100158691406
1167	19.477890014648438
1168	19.477890014648438
1169	19.285036087036133
1170	19.38146209716797
1171	19.526100158691406
1172	19.043973922729492
1173	18.658273696899414
1174	18.61005973815918
1175	18.85112190246582
1176	18.899335861206055
1177	18.947547912597656
1178	18.561847686767578
1179	18.127933502197266
1180	17.983295440673828
1181	18.465423583984375
1182	18.658273696899414
1183	18.75469970703125
1184	18.75469970703125
1185	18.706485748291016
1186	18.706485748291016
1187	19.043973922729492
1188	18.80291175842285
1189	19.09218406677246
1190	18.947547912597656
1191	18.947547912597656
1192	18.947547912597656
1193	18.947547912597656
1194	18.465423583984375
1195	18.272571563720703
1196	18.417211532592773
1197	18.417211532592773
1198	18.079721450805664
1199	18.465423583984375
1200	18.465423583984375
1201	17.93508529663086
1202	18.079721450805664
1203	17.983295440673828
1204	18.417211532592773
1205	18.031509399414062
1206	18.1761474609375
1207	18.417211532592773
1208	18.75469970703125
1209	18.99576187133789
1210	18.80291175842285
1211	18.75469970703125
1212	18.80291175842285
1213	18.61005973815918
1214	18.658273696899414
1215	18.513635635375977
1216	18.85112190246582
1217	18.706485748291016
1218	18.80291175842285
1219	18.99576187133789
1220	18.947547912597656
1221	18.85112190246582
1222	18.417211532592773
1223	18.22435760498047
1224	18.22435760498047
1225	18.031509399414062
1226	18.031509399414062
1227	17.886869430541992
1228	17.93508529663086
1229	17.308320999145508
1230	17.40474510192871
1231	17.019044876098633
1232	17.11547088623047
1233	17.308320999145508
1234	17.308320999145508
1235	17.211894989013672
1236	17.694021224975586
1237	17.790447235107422
1238	18.36899757385254
1239	18.417211532592773
1240	19.767162322998047
1241	18.417211532592773
1242	18.417211532592773
1243	18.80291175842285
1244	19.043973922729492
1245	18.80291175842285
1246	18.99576187133789
1247	18.75469970703125
1248	18.947547912597656
1249	18.80291175842285
1250	19.140399932861328
1251	19.574312210083008
1252	19.526100158691406
1253	19.526100158691406
1254	19.622526168823242
1255	19.622526168823242
1256	19.526100158691406
1257	19.477890014648438
1258	19.477890014648438
1259	19.526100158691406
1260	19.91179847717285
1261	19.863588333129883
1262	20.731414794921875
1263	20.249286651611328
1264	20.586776733398438
1265	20.634990692138672
1266	20.924264907836914
1267	20.924264907836914
1268	20.876052856445312
1269	20.82784080505371
1270	20.683202743530273
1271	21.117115020751953
1272	20.876052856445312
1273	20.586776733398438
1274	20.972476959228516
1275	20.876052856445312
1276	21.06890296936035
1277	21.454601287841797
1278	21.743879318237305
1279	21.50281524658203
1280	21.936731338500977
1281	22.129579544067383
1282	22.033153533935547
1283	22.467065811157227
1284	22.27421760559082
1285	22.033153533935547
1286	21.888517379760742
1287	21.695667266845703
1288	21.213539123535156
1289	21.743879318237305
1290	21.358177185058594
1291	21.309965133666992
1292	20.393924713134766
1293	20.538564682006836
1294	20.972476959228516
1295	21.213539123535156
1296	21.695667266845703
1297	21.888517379760742
1298	21.64745330810547
1299	21.743879318237305
1300	21.84030532836914
1301	21.454601287841797
1302	21.792091369628906
1303	21.936731338500977
1304	21.936731338500977
1305	21.695667266845703
1306	21.792091369628906
1307	21.888517379760742
1308	21.743879318237305
1309	21.936731338500977
1310	22.226003646850586
1311	22.08136749267578
1312	21.888517379760742
1313	21.792091369628906
1314	22.08136749267578
1315	21.84030532836914
1316	21.936731338500977
1317	21.888517379760742
1318	21.695667266845703
1319	21.936731338500977
1320	22.756343841552734
1321	22.900981903076172
1322	22.85276985168457
1323	22.756343841552734
1324	22.563491821289062
1325	22.129579544067383
1326	22.27421760559082
1327	22.177793502807617
1328	21.936731338500977
1329	22.033153533935547
1330	22.177793502807617
1331	21.599241256713867
1332	20.876052856445312
1333	20.924264907836914
1334	21.551027297973633
1335	21.50281524658203
1336	21.695667266845703
1337	21.309965133666992
1338	21.213539123535156
1339	21.743879318237305
1340	21.599241256713867
1341	21.50281524658203
1342	21.792091369628906
1343	22.08136749267578
1344	21.984941482543945
1345	21.64745330810547
1346	21.213539123535156
1347	21.165328979492188
1348	20.634990692138672
1349	20.731414794921875
1350	20.731414794921875
1351	21.020689010620117
1352	20.538564682006836
1353	20.538564682006836
1354	20.345712661743164
1355	19.767162322998047
1356	19.767162322998047
1357	19.96001434326172
1358	20.345712661743164
1359	20.538564682006836
1360	20.249286651611328
1361	20.731414794921875
1362	20.442138671875
1363	20.634990692138672
1364	20.20107650756836
1365	20.008224487304688
1366	20.249286651611328
1367	20.249286651611328
1368	20.393924713134766
1369	20.538564682006836
1370	20.634990692138672
1371	20.731414794921875
1372	20.731414794921875
1373	21.020689010620117
1374	21.406391143798828
1375	21.358177185058594
1376	21.165328979492188
1377	20.876052856445312
1378	20.876052856445312
1379	21.06890296936035
1380	20.683202743530273
1381	20.731414794921875
1382	21.599241256713867
1383	21.454601287841797
1384	21.454601287841797
1385	21.551027297973633
1386	21.743879318237305
1387	21.599241256713867
1388	21.64745330810547
1389	20.634990692138672
1390	20.634990692138672
1391	20.586776733398438
1392	20.4903507232666
1393	20.442138671875
1394	20.538564682006836
1395	20.634990692138672
1396	20.731414794921875
1397	21.06890296936035
1398	21.406391143798828
1399	21.551027297973633
1400	21.213539123535156
1401	21.358177185058594
1402	21.358177185058594
1403	21.261751174926758
1404	21.84030532836914
1405	21.599241256713867
1406	21.309965133666992
1407	21.599241256713867
1408	21.64745330810547
1409	21.454601287841797
1410	21.213539123535156
1411	20.249286651611328
1412	20.104650497436523
1413	20.634990692138672
1414	20.104650497436523
1415	20.249286651611328
1416	19.285036087036133
1417	19.3332462310791
1418	19.767162322998047
1419	20.345712661743164
1420	20.393924713134766
1421	20.056438446044922
1422	20.20107650756836
1423	20.393924713134766
1424	20.538564682006836
1425	20.008224487304688
1426	20.538564682006836
1427	20.442138671875
1428	20.634990692138672
1429	20.634990692138672
1430	20.538564682006836
1431	20.104650497436523
1432	20.345712661743164
1433	19.863588333129883
1434	19.863588333129883
1435	19.622526168823242
1436	19.81537628173828
1437	19.91179847717285
1438	19.622526168823242
1439	19.91179847717285
1440	20.20107650756836
1441	20.538564682006836
1442	20.4903507232666
1443	20.442138671875
1444	20.4903507232666
1445	20.4903507232666
1446	20.249286651611328
1447	20.634990692138672
1448	20.4903507232666
1449	19.622526168823242
1450	19.767162322998047
1451	19.81537628173828
1452	20.056438446044922
1453	20.056438446044922
1454	19.91179847717285
1455	19.91179847717285
1456	19.38146209716797
1457	19.574312210083008
1458	19.477890014648438
1459	19.67073631286621
1460	19.526100158691406
1461	19.188610076904297
1462	19.574312210083008
1463	19.09218406677246
1464	18.417211532592773
1465	18.127933502197266
1466	18.127933502197266
1467	17.886869430541992
1468	17.501171112060547
1469	16.777982711791992
1470	16.006580352783203
1471	15.33160400390625
1472	15.813730239868164
1473	15.813730239868164
1474	15.717303276062012
1475	15.910155296325684
1476	16.488706588745117
1477	15.861943244934082
1478	16.295856475830078
1479	16.777982711791992
1480	16.054792404174805
1481	15.524455070495605
1482	15.33160400390625
1483	15.283391952514648
1484	15.33160400390625
1485	15.33160400390625
1486	15.042328834533691
1487	15.620880126953125
1488	15.620880126953125
1489	15.524455070495605
1490	15.524455070495605
1491	16.10300636291504
1492	16.006580352783203
1493	15.958367347717285
1494	15.958367347717285
1495	15.958367347717285
1496	15.958367347717285
1497	16.15121841430664
1498	16.874406814575195
1499	16.826194763183594
1500	16.681556701660156
1501	17.40474510192871
1502	17.211894989013672
1503	17.40474510192871
1504	17.356534957885742
1505	17.308320999145508
1506	17.019044876098633
1507	16.777982711791992
1508	17.067256927490234
1509	17.452959060668945
1510	17.260108947753906
1511	17.308320999145508
1512	17.452959060668945
1513	17.452959060668945
1514	17.40474510192871
1515	17.501171112060547
1516	17.163681030273438
1517	16.874406814575195
1518	16.826194763183594
1519	16.826194763183594
1520	16.585132598876953
1521	18.22435760498047
1522	18.36899757385254
1523	18.80291175842285
1524	18.85112190246582
1525	18.36899757385254
1526	18.561847686767578
1527	18.320785522460938
1528	18.561847686767578
1529	18.61005973815918
1530	18.99576187133789
1531	18.465423583984375
1532	17.886869430541992
1533	17.742233276367188
1534	17.64580726623535
1535	18.031509399414062
1536	17.742233276367188
1537	17.067256927490234
1538	17.838659286499023
1539	17.11547088623047
1540	17.501171112060547
1541	17.64580726623535
1542	17.742233276367188
1543	17.790447235107422
1544	17.568666458129883
1545	17.269750595092773
1546	17.08654022216797
1547	16.855121612548828
1548	17.1058292388916
1549	16.440494537353516
1550	15.833015441894531
1551	16.10300636291504
1552	16.633342742919922
1553	16.777982711791992
1554	16.9708309173584
1555	16.39228057861328
1556	16.864763259887695
1557	16.941904067993164
1558	17.501171112060547
1559	17.356534957885742
1560	17.443315505981445
1561	17.356534957885742
1562	17.308320999145508
1563	17.0768985748291
1564	16.826194763183594
1565	16.826194763183594
1566	16.498350143432617
1567	16.334426879882812
1568	16.28621482849121
1569	16.02586555480957
1570	15.418386459350586
1571	15.42802906036377
1572	15.514811515808105
1573	15.640164375305176
1574	15.350889205932617
1575	15.138753890991211
1576	14.810907363891602
1577	14.830193519592285
1578	14.646985054016113
1579	14.309496879577637
1580	14.309496879577637
1581	14.7626953125
1582	14.849478721618652
1583	14.888047218322754
1584	15.23517894744873
1585	15.399102210998535
1586	15.273749351501465
1587	15.071255683898926
1588	14.955546379089355
1589	15.186965942382812
1590	15.090540885925293
1591	14.54091739654541
1592	14.126288414001465
1593	14.41556453704834
1594	14.309496879577637
1595	14.328782081604004
1596	14.213071823120117
1597	14.058791160583496
1598	14.280570030212402
1599	14.126288414001465
1600	14.058791160583496
1601	14.724125862121582
1602	14.888047218322754
1603	14.473420143127441
1604	14.704840660095215
1605	14.685554504394531
1606	14.704840660095215
1607	14.85912036895752
1608	15.215893745422363
1609	15.350889205932617
1610	15.572667121887207
1611	16.25728416442871
1612	15.93908405303955
1613	16.083721160888672
1614	16.41156578063965
1615	16.315141677856445
1616	16.585132598876953
1617	16.25728416442871
1618	15.871583938598633
1619	16.315141677856445
1620	16.479063034057617
1621	16.874406814575195
1622	16.623701095581055
1623	16.700841903686523
1624	16.893693923950195
1625	17.019044876098633
1626	16.91297721862793
1627	16.652631759643555
1628	16.999759674072266
1629	17.211894989013672
1630	17.019044876098633
1631	17.395103454589844
1632	17.125112533569336
1633	17.231182098388672
1634	17.182966232299805
1635	17.48188591003418
1636	17.838659286499023
1637	18.48470687866211
1638	18.85112190246582
1639	18.80291175842285
1640	18.61005973815918
1641	18.523277282714844
1642	18.455780029296875
1643	18.47506332397461
1644	18.581132888793945
1645	18.513635635375977
1646	18.513635635375977
1647	18.80291175842285
1648	18.85112190246582
1649	18.937904357910156
1650	18.85112190246582
1651	18.590774536132812
1652	18.031509399414062
1653	17.385461807250977
1654	17.192609786987305
1655	16.777982711791992
1656	16.9708309173584
1657	16.874406814575195
1658	16.652631759643555
1659	16.39228057861328
1660	16.189790725708008
1661	15.842658042907715
1662	15.910155296325684
1663	15.968009948730469
1664	15.968009948730469
1665	15.505169868469238
1666	15.611239433288574
1667	16.700841903686523
1668	16.41156578063965
1669	16.450136184692383
1670	16.488706588745117
1671	16.614057540893555
1672	16.479063034057617
1673	16.28621482849121
1674	15.890868186950684
1675	16.189790725708008
1676	16.26692771911621
1677	16.353710174560547
1678	16.681556701660156
1679	16.38263702392578
1680	16.932262420654297
1681	16.777982711791992
1682	16.53691864013672
1683	16.46942138671875
1684	16.131933212280273
1685	15.813730239868164
1686	15.910155296325684
1687	15.977653503417969
1688	15.861943244934082
1689	16.006580352783203
1690	15.360530853271484
1691	15.225536346435547
1692	15.572667121887207
1693	15.755875587463379
1694	15.958367347717285
1695	15.958367347717285
1696	15.987295150756836
1697	15.987295150756836
1698	15.987295150756836
1699	15.987295150756836
1700	15.78480339050293
1701	16.10300636291504
1702	16.642988204956055
1703	16.51763343811035
1704	16.739412307739258
1705	16.941904067993164
1706	15.33160400390625
1707	15.514811515808105
1708	15.33160400390625
1709	14.569845199584961
1710	14.463777542114258
1711	15.196609497070312
1712	15.042328834533691
1713	15.3026762008667
1714	15.42802906036377
1715	15.659449577331543
1716	16.006580352783203
1717	15.620880126953125
1718	15.485883712768555
1719	15.591951370239258
1720	15.350889205932617
1721	15.534097671508789
1722	15.900511741638184
1723	15.67873477935791
1724	15.726947784423828
1725	15.399102210998535
1726	15.534097671508789
1727	15.33160400390625
1728	15.399102210998535
1729	15.476241111755371
1730	15.910155296325684
1731	16.39228057861328
1732	16.25728416442871
1733	16.479063034057617
1734	17.067256927490234
1735	16.922618865966797
1736	16.739412307739258
1737	16.739412307739258
1738	16.9708309173584
1739	17.452959060668945
1740	17.64580726623535
1741	17.616880416870117
1742	17.501171112060547
1743	17.211894989013672
1744	17.356534957885742
1745	17.28903579711914
1746	17.28903579711914
1747	17.28903579711914
1748	17.28903579711914
1749	17.28903579711914
1750	17.260108947753906
1751	17.607240676879883
1752	17.587953567504883
1753	17.761518478393555
1754	18.282215118408203
1755	18.465423583984375
1756	17.848302841186523
1757	17.886869430541992
1758	17.954370498657227
1759	17.867586135864258
1760	17.626523971557617
1761	17.809730529785156
1762	17.125112533569336
1763	17.231182098388672
1764	16.874406814575195
1765	16.720125198364258
1766	16.864763259887695
1767	16.681556701660156
1768	16.39228057861328
1769	16.199430465698242
1770	16.633342742919922
1771	16.52727699279785
1772	16.498350143432617
1773	16.951547622680664
1774	17.019044876098633
1775	17.019044876098633
1776	17.211894989013672
1777	17.211894989013672
1778	17.154041290283203
1779	17.202253341674805
1780	17.0768985748291
1781	17.154041290283203
1782	16.874406814575195
1783	16.59477424621582
1784	16.642988204956055
1785	16.199430465698242
1786	16.681556701660156
1787	16.642988204956055
1788	16.941904067993164
1789	17.211894989013672
1790	17.260108947753906
1791	17.038330078125
1792	17.260108947753906
1793	17.1058292388916
1794	17.356534957885742
1795	16.99011993408203
1796	16.79726791381836
1797	17.317960739135742
1798	16.932262420654297
1799	16.565845489501953
1800	16.353710174560547
1801	16.633342742919922
1802	16.565845489501953
1803	16.691198348999023
1804	16.01622200012207
1805	16.074077606201172
1806	16.41156578063965
1807	16.999759674072266
1808	17.134756088256836
1809	17.11547088623047
1810	17.09618377685547
1811	17.356534957885742
1812	17.327604293823242
1813	17.317960739135742
1814	17.66509437561035
1815	17.54938316345215
1816	17.587953567504883
1817	17.501171112060547
1818	17.308320999145508
1819	16.893693923950195
1820	16.874406814575195
1821	16.855121612548828
1822	16.700841903686523
1823	16.9804744720459
1824	16.845478057861328
1825	16.951547622680664
1826	17.211894989013672
1827	16.922618865966797
1828	16.922618865966797
1829	16.777982711791992
1830	16.9804744720459
1831	16.884050369262695
1832	16.768339157104492
1833	16.700841903686523
1834	17.1058292388916
1835	17.11547088623047
1836	17.202253341674805
1837	17.597597122192383
1838	17.896512985229492
1839	17.578310012817383
1840	17.64580726623535
1841	17.578310012817383
1842	17.790447235107422
1843	17.64580726623535
1844	17.684377670288086
1845	17.54938316345215
1846	17.838659286499023
1847	17.790447235107422
1848	17.964012145996094
1849	17.94472885131836
1850	18.513635635375977
1851	18.513635635375977
1852	18.417211532592773
1853	19.140399932861328
1854	19.49717140197754
1855	19.38146209716797
1856	19.49717140197754
1857	19.477890014648438
1858	19.38146209716797
1859	19.3236083984375
1860	19.593597412109375
1861	19.3236083984375
1862	19.42003059387207
1863	19.477890014648438
1864	19.651451110839844
1865	19.42003059387207
1866	19.3043212890625
1867	18.99576187133789
1868	19.477890014648438
1869	19.23682403564453
1870	19.10182762145996
1871	19.207895278930664
1872	19.63216781616211
1873	19.651451110839844
1874	19.690021514892578
1875	20.249286651611328
1876	20.731414794921875
1877	20.82784080505371
1878	21.117115020751953
1879	21.07854461669922
1880	21.136402130126953
1881	21.039976119995117
1882	20.982120513916016
1883	21.039976119995117
1884	21.406391143798828
1885	21.271394729614258
1886	21.19425392150879
1887	21.444961547851562
1888	21.136402130126953
1889	21.155685424804688
1890	21.367820739746094
1891	21.50281524658203
1892	21.657094955444336
1893	22.08136749267578
1894	21.946372985839844
1895	21.734237670898438
1896	22.042797088623047
1897	21.849945068359375
1898	21.792091369628906
1899	21.5799560546875
1900	21.6378116607666
1901	21.927087783813477
1902	21.869232177734375
1903	21.792091369628906
1904	22.60206413269043
1905	22.698490142822266
1906	22.949193954467773
1907	22.949193954467773
1908	23.373464584350586
1909	23.33489418029785
1910	23.450603485107422
1911	23.450603485107422
1912	23.624170303344727
1913	23.566312789916992
1914	23.66274070739746
1915	23.759164810180664
1916	24.048442840576172
1917	24.395570755004883
1918	24.742700576782227
1919	24.819843292236328
1920	24.684846878051758
1921	24.646276473999023
1922	24.781272888183594
1923	24.704132080078125
1924	24.376285552978516
1925	24.376285552978516
1926	25.0319766998291
1927	25.417678833007812
1928	25.74552345275879
1929	25.147687911987305
1930	25.340539932250977
1931	25.475534439086914
1932	25.80337905883789
1933	25.996227264404297
1934	25.706954956054688
1935	25.61052894592285
1936	25.24411392211914
1937	24.974123001098633
1938	24.974123001098633
1939	25.263399124145508
1940	25.436962127685547
1941	25.82266616821289
1942	25.74552345275879
1943	25.687667846679688
1944	25.80337905883789
1945	25.80337905883789
1946	26.80620002746582
1947	26.632638931274414
1948	26.38193130493164
1949	26.478355407714844
1950	26.401214599609375
1951	26.401214599609375
1952	26.401214599609375
1953	26.343358993530273
1954	26.266218185424805
1955	26.574779510498047
1956	26.420499801635742
1957	26.32407569885254
1958	26.07337188720703
1959	25.957660675048828
1960	25.74552345275879
1961	25.841947555541992
1962	26.169795989990234
1963	26.80620002746582
1964	26.555496215820312
1965	26.61334991455078
1966	26.999052047729492
1967	26.825485229492188
1968	26.999052047729492
1969	27.365467071533203
1970	27.577604293823242
1971	27.809022903442383
1972	28.059728622436523
1973	28.271862030029297
1974	28.946840286254883
1975	28.88898468017578
1976	28.696134567260742
1977	28.426143646240234
1978	28.3490047454834
1979	28.156152725219727
1980	28.426143646240234
1981	28.50328254699707
1982	28.310434341430664
1983	27.963302612304688
1984	27.50046157836914
1985	28.07901382446289
1986	28.214008331298828
1987	28.869701385498047
1988	28.214008331298828
1989	27.577604293823242
1990	28.136869430541992
1991	28.657564163208008
1992	28.3875732421875
1993	28.638280868530273
1994	28.46471405029297
1995	28.29115104675293
1996	28.117582321166992
1997	27.963302612304688
1998	27.963302612304688
[truncated: 608 more rows]
