# Supplementary material for: 2LE-BO-DeepTrade: an integrated deep learning framework for stock price prediction
Source: PeerJ Comput Sci. 2025 Aug 8;11:e3107. doi: 10.7717/peerj-cs.3107 (PMC12453771; doi:10.7717/peerj-cs.3107)
Supplement: Supplemental Information 4 [file peerj-cs-11-3107-s004.csv]

Close
0	2.933373212814331
1	2.946646213531494
2	3.1457438468933105
3	3.159017562866211
4	3.1457438468933105
5	3.1457438468933105
6	3.0528318881988525
7	2.9599196910858154
8	2.999738931655884
9	3.159017562866211
10	3.1457438468933105
11	3.1324708461761475
12	3.092651128768921
13	3.185563087463379
14	3.2519290447235107
15	3.1324708461761475
16	3.1457438468933105
17	3.2519290447235107
18	3.358114719390869
19	3.4510269165039062
20	3.4510269165039062
21	3.3514785766601562
22	3.384660482406616
23	3.3514785766601562
24	3.2519290447235107
25	3.1324708461761475
26	3.0130116939544678
27	3.079378128051758
28	3.092651128768921
29	3.0528318881988525
30	3.079378128051758
31	3.0528318881988525
32	3.0528318881988525
33	3.1457438468933105
34	3.1457438468933105
35	3.225383758544922
36	3.2519290447235107
37	3.1457438468933105
38	3.079378128051758
39	2.9068267345428467
40	2.933373212814331
41	3.1457438468933105
42	3.1457438468933105
43	3.105924367904663
44	3.079378128051758
45	3.172290325164795
46	3.225383758544922
47	3.238656759262085
48	3.212108612060547
49	3.172290325164795
50	3.1191978454589844
51	3.092651128768921
52	3.159017562866211
53	3.238656759262085
54	3.225383758544922
55	3.225383758544922
56	3.225383758544922
57	3.238656759262085
58	3.2917487621307373
59	3.2917487621307373
60	3.4510269165039062
61	3.484210968017578
62	3.4510269165039062
63	3.517393112182617
64	3.517393112182617
65	3.517393112182617
66	3.6169419288635254
67	3.6169419288635254
68	3.4510269165039062
69	3.4510269165039062
70	3.517393112182617
71	3.484210968017578
72	3.484210968017578
73	3.583759307861328
74	3.650125741958618
75	3.5505762100219727
76	3.6169419288635254
77	3.7164907455444336
78	3.816039800643921
79	3.7828574180603027
80	3.816039800643921
81	3.8492228984832764
82	3.816039800643921
83	3.6833081245422363
84	3.7164907455444336
85	3.8492228984832764
86	3.9024322032928467
87	3.868497848510742
88	3.7327613830566406
89	3.6648926734924316
90	3.4273531436920166
91	3.800628900527954
92	3.766695022583008
93	3.8345632553100586
94	3.800628900527954
95	3.6648926734924316
96	3.7327613830566406
97	3.766695022583008
98	3.766695022583008
99	3.698826313018799
100	3.6648926734924316
101	3.6309585571289062
102	3.5291547775268555
103	3.5970242023468018
104	3.6309585571289062
105	3.698826313018799
106	3.718566417694092
107	3.7880725860595703
108	3.753319501876831
109	3.7880725860595703
110	3.718566417694092
111	3.6838133335113525
112	3.649061441421509
113	3.718566417694092
114	3.753319501876831
115	3.857579469680786
116	3.961838960647583
117	3.996589183807373
118	3.961838960647583
119	3.996589183807373
120	4.031343460083008
121	3.961838960647583
122	3.892331123352051
123	3.8228256702423096
124	3.8228256702423096
125	3.7880725860595703
126	3.8228256702423096
127	3.718566417694092
128	3.753319501876831
129	3.718566417694092
130	3.753319501876831
131	3.753319501876831
132	3.8228256702423096
133	3.8228256702423096
134	3.8228256702423096
135	3.7880725860595703
136	3.7880725860595703
137	3.857579469680786
138	3.892331123352051
139	3.8228256702423096
140	3.7880725860595703
141	3.8228256702423096
142	3.7880725860595703
143	3.892331123352051
144	3.892331123352051
145	3.857579469680786
146	3.857579469680786
147	3.996589183807373
148	4.031343460083008
149	4.10084867477417
150	4.135601997375488
151	4.205107688903809
152	4.135601997375488
153	4.170354843139648
154	4.205107688903809
155	4.170354843139648
156	4.170354843139648
157	4.06609582901001
158	3.996589183807373
159	3.996589183807373
160	3.996589183807373
161	3.996589183807373
162	4.10084867477417
163	4.031343460083008
164	4.135601997375488
165	4.10084867477417
166	4.10084867477417
167	4.10084867477417
168	3.996589183807373
169	4.10084867477417
170	4.10084867477417
171	4.10084867477417
172	4.135601997375488
173	4.274613380432129
174	4.344120025634766
175	4.344120025634766
176	4.344120025634766
177	4.274613380432129
178	4.274613380432129
179	4.274613380432129
180	4.274613380432129
181	4.344120025634766
182	4.378872871398926
183	4.4483795166015625
184	4.4483795166015625
185	4.4483795166015625
186	4.4831318855285645
187	4.517884254455566
188	4.552638053894043
189	4.552638053894043
190	4.587390422821045
191	4.691649436950684
192	4.691649436950684
193	4.691649436950684
194	4.7959089279174805
195	4.691649436950684
196	4.761155128479004
197	4.934919834136963
198	4.865414142608643
199	4.7959089279174805
200	4.7959089279174805
201	4.865414142608643
202	4.934919834136963
203	4.934919834136963
204	4.830660820007324
205	4.830660820007324
206	4.865414142608643
207	4.7959089279174805
208	4.7959089279174805
209	4.7959089279174805
210	4.865414142608643
211	4.830660820007324
212	4.830660820007324
213	4.691649436950684
214	4.761155128479004
215	4.761155128479004
216	4.851513385772705
217	4.865414142608643
218	4.87931489944458
219	4.990525245666504
220	4.976624011993408
221	4.962723255157471
222	5.07393217086792
223	5.101734638214111
224	5.22684383392334
225	5.338054180145264
226	5.407559871673584
227	5.407559871673584
228	5.407559871673584
229	5.407559871673584
230	5.407559871673584
231	5.185141086578369
232	5.004425525665283
233	4.976624011993408
234	5.115636348724365
235	5.087832927703857
236	4.865414142608643
237	4.90711784362793
238	4.934919834136963
239	5.087832927703857
240	5.0461297035217285
241	5.115636348724365
242	5.101734638214111
243	5.07393217086792
244	4.948821067810059
245	4.87931489944458
246	5.07393217086792
247	5.060029983520508
248	5.115636348724365
249	5.07393217086792
250	5.087832927703857
251	5.060029983520508
252	5.07393217086792
253	5.087832927703857
254	5.143439292907715
255	5.157338619232178
256	5.268548488616943
257	5.24074649810791
258	5.282448768615723
259	5.254647731781006
260	5.22684383392334
261	5.296350479125977
262	5.296350479125977
263	5.22684383392334
264	5.324153423309326
265	5.3102521896362305
266	5.115636348724365
267	5.129537105560303
268	5.115636348724365
269	5.212944507598877
270	5.24074649810791
271	5.24074649810791
272	5.143439292907715
273	5.143439292907715
274	5.0461297035217285
275	5.018327713012695
276	4.934919834136963
277	4.87931489944458
278	4.976624011993408
279	4.948821067810059
280	4.768106460571289
281	4.5456862449646
282	4.656897068023682
283	4.90711784362793
284	4.851513385772705
285	4.976624011993408
286	5.060029983520508
287	5.185141086578369
288	5.22684383392334
289	4.948821067810059
290	5.018327713012695
291	5.032228469848633
292	4.948821067810059
293	4.90711784362793
294	4.921019554138184
295	4.934919834136963
296	4.87931489944458
297	4.7959089279174805
298	4.684698581695557
299	4.587390422821045
300	4.531785011291504
301	4.656897068023682
302	4.476181507110596
303	4.281564712524414
304	4.378872871398926
305	4.490081787109375
306	4.420576095581055
307	4.490081787109375
308	4.656897068023682
309	4.7959089279174805
310	4.921019554138184
311	5.004425525665283
312	5.032228469848633
313	4.851513385772705
314	4.87931489944458
315	4.921019554138184
316	4.948821067810059
317	4.976624011993408
318	4.990525245666504
319	5.004425525665283
320	5.018327713012695
321	4.962723255157471
322	4.921019554138184
323	4.948821067810059
324	4.990525245666504
325	5.17124080657959
326	5.393659591674805
327	5.421462059020996
328	5.490967750549316
329	5.574374198913574
330	5.51876974105835
331	5.51876974105835
332	5.629980087280273
333	5.588275909423828
334	5.514646530151367
335	5.628940582275391
336	5.44321346282959
337	5.614654064178467
338	5.571794509887695
339	5.557506561279297
340	5.571794509887695
341	5.557506561279297
342	5.5432209968566895
343	5.528933525085449
344	5.586081027984619
345	5.843240261077881
346	5.843240261077881
347	5.857527256011963
348	5.814667224884033
349	5.814667224884033
350	5.6432271003723145
351	5.557506561279297
352	5.528933525085449
353	5.414640426635742
354	5.614654064178467
355	5.414640426635742
356	5.5432209968566895
357	5.600367546081543
358	5.400354385375977
359	5.400354385375977
360	5.386067867279053
361	5.300346851348877
362	5.386067867279053
363	5.200340270996094
364	5.128907680511475
365	5.000328063964844
366	5.014614105224609
367	5.171767711639404
368	5.271774768829346
369	5.14319372177124
370	5.114621162414551
371	5.24320125579834
372	5.314634799957275
373	5.271774768829346
374	5.1574811935424805
375	5.114621162414551
376	5.114621162414551
377	5.014614105224609
378	4.957467555999756
379	4.928894996643066
380	4.914607524871826
381	4.786028861999512
382	4.871747970581055
383	4.786028861999512
384	4.7574543952941895
385	4.828887939453125
386	4.7574543952941895
387	4.857461452484131
388	4.900321960449219
389	5.014614105224609
390	5.043187618255615
391	5.14319372177124
392	5.1574811935424805
393	5.071761131286621
394	5.100335121154785
395	5.071761131286621
396	5.057474613189697
397	4.986041069030762
398	5.014614105224609
399	5.014614105224609
400	5.028900623321533
401	5.014614105224609
402	4.986041069030762
403	5.000328063964844
404	4.94318151473999
405	4.843174457550049
406	5.057474613189697
407	4.971754550933838
408	5.000328063964844
409	5.057474613189697
410	5.014614105224609
411	5.028900623321533
412	5.057474613189697
413	4.88603401184082
414	4.7717413902282715
415	4.543154716491699
416	4.185988903045654
417	4.100268840789795
418	3.985974073410034
419	4.128842353820801
420	4.128842353820801
421	4.214561462402344
422	4.357427597045898
423	4.428861141204834
424	4.257421970367432
425	4.41457462310791
426	4.343141555786133
427	4.214561462402344
428	4.214561462402344
429	4.171700954437256
430	4.2717084884643555
431	4.357427597045898
432	4.357427597045898
433	4.357427597045898
434	4.357427597045898
435	4.628874778747559
436	4.471721172332764
437	4.543154716491699
438	4.5717291831970215
439	4.743167877197266
440	4.657447338104248
441	4.643161296844482
442	4.7574543952941895
443	4.728880882263184
444	4.800314903259277
445	4.88603401184082
446	4.871747970581055
447	5.186054229736328
448	5.171767711639404
449	4.900321960449219
450	4.68602180480957
451	4.7003068923950195
452	4.843174457550049
453	5.014614105224609
454	5.028900623321533
455	5.014614105224609
456	4.986041069030762
457	4.828887939453125
458	4.786028861999512
459	4.7717413902282715
460	4.800314903259277
461	4.914607524871826
462	4.971754550933838
463	5.000328063964844
464	4.94318151473999
465	5.000328063964844
466	4.928894996643066
467	4.843174457550049
468	4.800314903259277
469	4.643161296844482
470	4.714594841003418
471	4.628874778747559
472	4.643161296844482
473	4.643161296844482
474	4.68602180480957
475	4.671733856201172
476	4.486008167266846
477	4.285995006561279
478	4.285995006561279
479	4.4002885818481445
480	4.457435607910156
481	4.457435607910156
482	4.457435607910156
483	4.457435607910156
484	4.328855037689209
485	4.471721172332764
486	4.428861141204834
487	4.514581680297852
488	4.5717291831970215
489	4.443147659301758
490	4.357427597045898
491	4.214561462402344
492	4.185988903045654
493	4.0145487785339355
494	3.828821897506714
495	3.957402229309082
496	4.0859832763671875
497	4.128842353820801
498	4.41457462310791
499	4.41457462310791
500	4.586014747619629
501	4.671733856201172
502	4.586014747619629
503	4.600301742553711
504	4.4002885818481445
505	4.428861141204834
506	4.343141555786133
507	4.328855037689209
508	4.200275897979736
509	4.200275897979736
510	4.143128871917725
511	4.0145487785339355
512	4.143128871917725
513	4.128842353820801
514	4.143128871917725
515	4.157415866851807
516	4.214561462402344
517	4.228848457336426
518	4.100268840789795
519	4.071696758270264
520	4.0431227684021
521	4.057408332824707
522	4.214561462402344
523	4.1145548820495605
524	4.0859832763671875
525	4.071696758270264
526	4.171700954437256
527	4.2717084884643555
528	4.314568519592285
529	4.41457462310791
530	4.3002824783325195
531	4.371715068817139
532	4.4002885818481445
533	4.443147659301758
534	4.428861141204834
535	4.486008167266846
536	4.543154716491699
537	4.543154716491699
538	4.586014747619629
539	4.743167877197266
540	4.843174457550049
541	4.900321960449219
542	4.94318151473999
543	5.100335121154785
544	5.128907680511475
545	5.171767711639404
546	5.200340270996094
547	5.100335121154785
548	5.24320125579834
549	5.14319372177124
550	5.100335121154785
551	5.200340270996094
552	5.114621162414551
553	5.1574811935424805
554	5.114621162414551
555	5.200340270996094
556	5.214627742767334
557	5.14319372177124
558	5.086047649383545
559	5.071761131286621
560	5.043187618255615
561	5.000328063964844
562	5.114621162414551
563	5.200340270996094
564	5.14319372177124
565	5.214627742767334
566	5.1574811935424805
567	5.114621162414551
568	5.071761131286621
569	5.043187618255615
570	5.000328063964844
571	4.986041069030762
572	4.986041069030762
573	5.100335121154785
574	5.128907680511475
575	5.14319372177124
576	5.2289137840271
577	5.14319372177124
578	5.114621162414551
579	5.071761131286621
580	5.086047649383545
581	5.186054229736328
582	5.186054229736328
583	5.14319372177124
584	5.086047649383545
585	5.171767711639404
586	5.200340270996094
587	5.314634799957275
588	5.2289137840271
589	5.186054229736328
590	5.128907680511475
591	5.128907680511475
592	5.114621162414551
593	5.086047649383545
594	5.057474613189697
595	4.971754550933838
596	4.928894996643066
597	4.928894996643066
598	4.857461452484131
599	4.843174457550049
600	4.833494663238525
601	4.833494663238525
602	4.833494663238525
603	4.804376602172852
604	4.818934917449951
605	4.818934917449951
606	4.7461419105529785
607	4.7461419105529785
608	4.673348426818848
609	4.658790111541748
610	4.673348426818848
611	4.673348426818848
612	4.717024803161621
613	4.6879072189331055
614	4.673348426818848
615	4.629672050476074
616	4.542320728302002
617	4.5277605056762695
618	4.454967021942139
619	4.440408706665039
620	4.396731853485107
621	4.382174015045166
622	4.440408706665039
623	4.309380054473877
624	4.207469463348389
625	4.251145362854004
626	4.309380054473877
627	4.411291599273682
628	4.411291599273682
629	4.251145362854004
630	4.440408706665039
631	4.484084606170654
632	4.542320728302002
633	4.5277605056762695
634	4.571436882019043
635	4.6165690422058105
636	4.6624298095703125
637	4.723576068878174
638	4.891729354858398
639	4.95287561416626
640	4.738863468170166
641	4.891729354858398
642	4.922302722930908
643	4.95287561416626
644	5.090455532073975
645	5.121028900146484
646	5.0140228271484375
647	5.044596195220947
648	5.166889667510986
649	5.059882640838623
650	5.273895263671875
651	5.212749481201172
652	5.258609294891357
653	5.243321418762207
654	5.197462558746338
655	5.243321418762207
656	5.151602268218994
657	5.243321418762207
658	5.228036403656006
659	5.121028900146484
660	5.182175636291504
661	5.151602268218994
662	5.197462558746338
663	5.090455532073975
664	5.059882640838623
665	4.983449459075928
666	4.907016277313232
667	4.95287561416626
668	5.059882640838623
669	5.273895263671875
670	5.335042476654053
671	5.503196716308594
672	5.3503289222717285
673	5.304469585418701
674	5.289182662963867
675	5.396189212799072
676	5.426762104034424
677	5.365615367889404
678	5.396189212799072
679	5.365615367889404
680	5.457335948944092
681	5.457335948944092
682	5.3503289222717285
683	5.365615367889404
684	5.365615367889404
685	5.426762104034424
686	5.426762104034424
687	5.426762104034424
688	5.457335948944092
689	5.457335948944092
690	5.396189212799072
691	5.38090181350708
692	5.442048072814941
693	5.457335948944092
694	5.457335948944092
695	5.656062126159668
696	5.64077615737915
697	5.579628944396973
698	5.594915866851807
699	5.579628944396973
700	5.625489234924316
701	5.625489234924316
702	5.625489234924316
703	5.564342021942139
704	5.503196716308594
705	5.579628944396973
706	5.594915866851807
707	5.625489234924316
708	5.579628944396973
709	5.564342021942139
710	5.503196716308594
711	5.518482208251953
712	5.579628944396973
713	5.518482208251953
714	5.442048072814941
715	5.487908363342285
716	5.487908363342285
717	5.549055576324463
718	5.503196716308594
719	5.503196716308594
720	5.472622871398926
721	5.518482208251953
722	5.579628944396973
723	5.579628944396973
724	5.64077615737915
725	5.732494831085205
726	5.854788303375244
727	5.7477827072143555
728	5.90064811706543
729	5.808928489685059
730	5.931222438812256
731	6.022942066192627
732	5.992369174957275
733	5.992369174957275
734	5.992369174957275
735	5.992369174957275
736	5.992369174957275
737	6.2216691970825195
738	6.435681343078613
739	6.328674793243408
740	6.191093921661377
741	6.343961238861084
742	6.313387870788574
743	6.267529010772705
744	6.420395374298096
745	6.343961238861084
746	6.420395374298096
747	6.466254711151123
748	6.191093921661377
749	6.282814979553223
750	6.236956596374512
751	6.313387870788574
752	6.359248161315918
753	6.389822006225586
754	6.328674793243408
755	6.420395374298096
756	6.4051079750061035
757	6.374535083770752
758	6.252242088317871
759	6.282814979553223
760	6.252242088317871
761	6.343961238861084
762	6.542687892913818
763	6.710841655731201
764	6.741413116455078
765	6.680267333984375
766	6.7719879150390625
767	6.863707065582275
768	6.878994464874268
769	6.848422050476074
770	6.680267333984375
771	6.970714569091797
772	6.9860005378723145
773	6.802561283111572
774	6.894281387329102
775	6.9095683097839355
776	6.970714569091797
777	6.924854278564453
778	7.0318603515625
779	7.245874881744385
780	7.2611613273620605
781	7.0777201652526855
782	7.0777201652526855
783	7.138866901397705
784	7.154154300689697
785	7.29173469543457
786	7.566892147064209
787	7.475174903869629
788	7.566892147064209
789	7.566892147064209
790	7.536322116851807
791	7.597467422485352
792	7.566892147064209
793	7.7579755783081055
794	7.987276077270508
795	7.987276077270508
796	8.025494575500488
797	7.8726277351379395
798	7.7961931228637695
799	7.834410190582275
800	7.643327236175537
801	7.444601058959961
802	7.505746841430664
803	7.230586051940918
804	7.016573905944824
805	7.230586051940918
806	7.215300559997559
807	7.368166923522949
808	7.276447772979736
809	7.047147750854492
810	6.955427169799805
811	6.787273406982422
812	6.9095683097839355
813	6.894281387329102
814	6.833134651184082
815	6.9095683097839355
816	6.9095683097839355
817	6.894281387329102
818	7.200014114379883
819	7.047147750854492
820	7.047147750854492
821	6.970714569091797
822	6.9860005378723145
823	7.093007564544678
824	7.230586051940918
825	7.383453845977783
826	7.414028167724609
827	7.551607131958008
828	7.597467422485352
829	7.643327236175537
830	7.949060440063477
831	7.7579755783081055
832	7.643327236175537
833	7.429313659667969
834	7.398741722106934
835	7.383453845977783
836	7.414028167724609
837	7.337594985961914
838	7.383453845977783
839	7.490461349487305
840	7.505746841430664
841	7.643327236175537
842	7.7579755783081055
843	7.7579755783081055
844	8.025494575500488
845	8.025494575500488
846	8.101926803588867
847	8.06371021270752
848	7.987276077270508
849	7.719760894775391
850	7.643327236175537
851	7.8267669677734375
852	7.949060440063477
853	7.719760894775391
854	7.987276077270508
855	8.178359985351562
856	8.178359985351562
857	8.178359985351562
858	8.28493595123291
859	8.090453147888184
860	8.090453147888184
861	8.051557540893555
862	8.051557540893555
863	8.207143783569336
864	8.207143783569336
865	8.090453147888184
866	8.129350662231445
867	8.440522193908691
868	8.440522193908691
869	8.712798118591309
870	8.86838150024414
871	8.907278060913086
872	8.946175575256348
873	9.140656471252441
874	8.751693725585938
875	8.7905912399292
876	8.7905912399292
877	8.946175575256348
878	8.985071182250977
879	8.907278060913086
880	8.751693725585938
881	8.518315315246582
882	8.596107482910156
883	8.712798118591309
884	8.479416847229004
885	8.557210922241211
886	8.557210922241211
887	8.635004997253418
888	8.362730026245117
889	8.323833465576172
890	8.28493595123291
891	7.54590368270874
892	7.934868335723877
893	7.857076168060303
894	7.530346393585205
895	7.7014899253845215
896	7.468111038208008
897	7.2502923011779785
898	7.421436309814453
899	7.234731674194336
900	7.592580795288086
901	7.57702112197876
902	7.374759674072266
903	7.390318870544434
904	6.9235615730285645
905	6.752418518066406
906	6.674624443054199
907	6.690183162689209
908	6.814652442932129
909	6.954678535461426
910	7.203614711761475
911	7.17249870300293
912	7.296967029571533
913	6.9235615730285645
914	7.17249870300293
915	7.188057899475098
916	7.001354694366455
917	7.032472610473633
918	6.830210208892822
919	6.954678535461426
920	7.141382217407227
921	7.452552318572998
922	7.499229907989502
923	7.530346393585205
924	7.483670711517334
925	7.452552318572998
926	7.421436309814453
927	7.530346393585205
928	7.234731674194336
929	6.954678535461426
930	6.814652442932129
931	6.783535957336426
932	6.7990922927856445
933	6.643507480621338
934	6.892443656921387
935	6.9702372550964355
936	7.110263347625732
937	7.048029899597168
938	7.048029899597168
939	7.048029899597168
940	7.048029899597168
941	7.048029899597168
942	7.001354694366455
943	6.939120769500732
944	6.892443656921387
945	6.814652442932129
946	6.674624443054199
947	6.674624443054199
948	6.332335948944092
949	6.332335948944092
950	6.34789514541626
951	6.487921714782715
952	6.223426342010498
953	6.176750183105469
954	6.410129070281982
955	6.410129070281982
956	6.612390518188477
957	6.270102500915527
958	6.254543304443359
959	6.223426342010498
960	6.270102500915527
961	6.456805229187012
962	6.7990922927856445
963	6.9702372550964355
964	7.032472610473633
965	6.9702372550964355
966	7.032472610473633
967	7.1258225440979
968	7.156939506530762
969	7.732607364654541
970	7.639255046844482
971	7.623697280883789
972	7.592580795288086
973	7.67037296295166
974	7.623697280883789
975	7.514787197113037
976	7.2502923011779785
977	7.639255046844482
978	7.499229907989502
979	7.639255046844482
980	7.763723850250244
981	7.7014899253845215
982	7.54590368270874
983	7.468111038208008
984	7.483670711517334
985	7.623697280883789
986	7.623697280883789
987	7.623697280883789
988	7.623697280883789
989	7.623697280883789
990	7.623697280883789
991	7.748165607452393
992	7.7014899253845215
993	7.685932159423828
994	7.810400009155273
995	7.818179130554199
996	7.857076168060303
997	7.857076168060303
998	7.740386009216309
999	7.623697280883789
1000	7.639255046844482
1001	7.499229907989502
1002	7.3592023849487305
1003	7.312526226043701
1004	7.390318870544434
1005	7.312526226043701
1006	7.032472610473633
1007	7.110263347625732
1008	7.001354694366455
1009	7.141382217407227
1010	7.156939506530762
1011	7.296967029571533
1012	7.374759674072266
1013	7.390318870544434
1014	7.405877113342285
1015	7.592580795288086
1016	7.623697280883789
1017	7.530346393585205
1018	7.374759674072266
1019	7.405877113342285
1020	7.421436309814453
1021	7.374759674072266
1022	7.203614711761475
1023	7.17249870300293
1024	7.094705104827881
1025	7.17249870300293
1026	7.328083038330078
1027	7.312526226043701
1028	7.265850067138672
1029	7.265850067138672
1030	7.296967029571533
1031	7.452552318572998
1032	7.203614711761475
1033	7.3592023849487305
1034	7.063589096069336
1035	6.9702372550964355
1036	6.9702372550964355
1037	6.939120769500732
1038	6.659066677093506
1039	6.6279497146606445
1040	6.301219463348389
1041	6.845768928527832
1042	6.845768928527832
1043	6.845768928527832
1044	6.783535957336426
1045	6.690183162689209
1046	6.861327648162842
1047	6.892443656921387
1048	6.814652442932129
1049	6.690183162689209
1050	6.767974853515625
1051	6.814652442932129
1052	6.736858367919922
1053	6.721301078796387
1054	6.659066677093506
1055	6.441246032714844
1056	6.363453388214111
1057	6.332335948944092
1058	6.410129070281982
1059	6.161191463470459
1060	5.803345203399658
1061	5.943371772766113
1062	5.912254810333252
1063	5.78778600692749
1064	5.834462642669678
1065	5.958930492401123
1066	6.021164894104004
1067	6.130075454711914
1068	6.176750183105469
1069	6.363453388214111
1070	6.456805229187012
1071	6.363453388214111
1072	6.31677770614624
1073	6.34789514541626
1074	6.31677770614624
1075	6.410129070281982
1076	6.456805229187012
1077	6.363453388214111
1078	6.238985538482666
1079	6.332335948944092
1080	6.379012584686279
1081	6.425687313079834
1082	6.332335948944092
1083	6.223426342010498
1084	6.254543304443359
1085	6.363453388214111
1086	6.223426342010498
1087	6.425687313079834
1088	6.534596920013428
1089	6.503480911254883
1090	6.456805229187012
1091	6.3945698738098145
1092	6.332335948944092
1093	6.363453388214111
1094	6.363453388214111
1095	6.386790752410889
1096	6.4645843505859375
1097	6.5657148361206055
1098	6.6279497146606445
1099	6.581273078918457
1100	6.635727405548096
1101	6.534596920013428
1102	6.542376518249512
1103	6.931340217590332
1104	6.767974853515625
1105	6.9702372550964355
1106	7.016912937164307
1107	6.993574619293213
1108	6.978016376495361
1109	7.156939506530762
1110	7.273629665374756
1111	7.226954460144043
1112	7.335864543914795
1113	7.138256549835205
1114	7.256962299346924
1115	7.272789478302002
1116	7.367757320404053
1117	7.383584022521973
1118	7.3361005783081055
1119	7.470634460449219
1120	7.454808235168457
1121	7.40732479095459
1122	7.438981533050537
1123	7.438981533050537
1124	7.4627227783203125
1125	7.4152398109436035
1126	7.399411201477051
1127	7.438981533050537
1128	7.4627227783203125
1129	7.4627227783203125
1130	7.636826992034912
1131	7.723877906799316
1132	7.779274940490723
1133	7.747619152069092
1134	7.755533695220947
1135	7.755533695220947
1136	7.874240398406982
1137	7.834671497344971
1138	7.913806915283203
1139	7.676394462585449
1140	7.644739627838135
1141	7.644739627838135
1142	7.660567283630371
1143	7.747619152069092
1144	7.8584136962890625
1145	7.850499629974365
1146	7.866324424743652
1147	7.850499629974365
1148	7.953376770019531
1149	8.190791130065918
1150	8.190791130065918
1151	8.230360984802246
1152	8.0720853805542
1153	8.190791130065918
1154	8.230360984802246
1155	8.349067687988281
1156	8.349067687988281
1157	8.586482048034668
1158	8.349067687988281
1159	8.269930839538574
1160	8.230360984802246
1161	8.151223182678223
1162	8.0720853805542
1163	8.230360984802246
1164	8.230360984802246
1165	8.190791130065918
1166	8.30949878692627
1167	8.388638496398926
1168	8.269930839538574
1169	8.230360984802246
1170	8.151223182678223
1171	8.230360984802246
1172	8.0720853805542
1173	8.151223182678223
1174	8.0720853805542
1175	8.0720853805542
1176	8.230360984802246
1177	8.30949878692627
1178	8.30949878692627
1179	8.230360984802246
1180	8.269930839538574
1181	8.388638496398926
1182	8.467777252197266
1183	8.586482048034668
1184	8.586482048034668
1185	8.62605094909668
1186	8.665620803833008
1187	8.665620803833008
1188	8.78432846069336
1189	8.823896408081055
1190	8.942604064941406
1191	8.942604064941406
1192	8.942604064941406
1193	8.942604064941406
1194	8.903034210205078
1195	8.823896408081055
1196	8.823896408081055
1197	8.744759559631348
1198	8.665620803833008
1199	8.586482048034668
1200	8.546914100646973
1201	8.388638496398926
1202	8.428206443786621
1203	8.349067687988281
1204	8.269930839538574
1205	8.190791130065918
1206	8.269930839538574
1207	8.507344245910645
1208	8.507344245910645
1209	8.507344245910645
1210	8.586482048034668
1211	8.62605094909668
1212	8.744759559631348
1213	8.744759559631348
1214	8.8634672164917
1215	8.744759559631348
1216	8.744759559631348
1217	8.665620803833008
1218	8.744759559631348
1219	8.8634672164917
1220	8.8634672164917
1221	8.823896408081055
1222	8.78432846069336
1223	8.705188751220703
1224	8.62605094909668
1225	8.546914100646973
1226	8.467777252197266
1227	8.467777252197266
1228	8.586482048034668
1229	8.467777252197266
1230	8.546914100646973
1231	8.428206443786621
1232	8.349067687988281
1233	8.230360984802246
1234	8.0720853805542
1235	8.032517433166504
1236	8.190791130065918
1237	8.30949878692627
1238	8.269930839538574
1239	8.190791130065918
1240	8.190791130065918
1241	8.190791130065918
1242	8.190791130065918
1243	8.0720853805542
1244	8.190791130065918
1245	8.0720853805542
1246	8.269930839538574
1247	8.230360984802246
1248	8.190791130065918
1249	8.151223182678223
1250	8.349067687988281
1251	8.467777252197266
1252	8.62605094909668
1253	8.62605094909668
1254	8.8634672164917
1255	8.903034210205078
1256	8.8634672164917
1257	9.061310768127441
1258	9.061310768127441
1259	8.942604064941406
1260	8.982172966003418
1261	8.903034210205078
1262	8.982172966003418
1263	8.8634672164917
1264	8.78432846069336
1265	8.942604064941406
1266	8.823896408081055
1267	8.903034210205078
1268	9.259157180786133
1269	9.33829402923584
1270	9.219587326049805
1271	9.140449523925781
1272	9.259157180786133
1273	9.259157180786133
1274	9.41743278503418
1275	9.457002639770508
1276	9.41743278503418
1277	9.615277290344238
1278	9.615277290344238
1279	9.615277290344238
1280	9.892263412475586
1281	9.971400260925293
1282	9.892263412475586
1283	9.73398494720459
1284	9.694416999816895
1285	9.654848098754883
1286	9.41743278503418
1287	9.33829402923584
1288	9.457002639770508
1289	9.536139488220215
1290	9.457002639770508
1291	9.41743278503418
1292	9.259157180786133
1293	9.259157180786133
1294	9.457002639770508
1295	9.496570587158203
1296	9.654848098754883
1297	9.57571029663086
1298	9.57571029663086
1299	9.615277290344238
1300	9.73398494720459
1301	9.615277290344238
1302	9.57571029663086
1303	9.813122749328613
1304	9.813122749328613
1305	9.654848098754883
1306	9.694416999816895
1307	9.694416999816895
1308	9.73398494720459
1309	9.813122749328613
1310	9.813122749328613
1311	9.813122749328613
1312	9.654848098754883
1313	9.41743278503418
1314	9.33829402923584
1315	9.298726081848145
1316	9.259157180786133
1317	9.41743278503418
1318	9.73398494720459
1319	9.73398494720459
1320	10.050539016723633
1321	10.248383522033691
1322	10.327520370483398
1323	10.367091178894043
1324	10.090107917785645
1325	10.090107917785645
1326	10.010968208312988
1327	10.010968208312988
1328	9.73398494720459
1329	9.654848098754883
1330	9.496570587158203
1331	9.298726081848145
1332	9.061310768127441
1333	8.982172966003418
1334	9.298726081848145
1335	9.536139488220215
1336	9.536139488220215
1337	9.259157180786133
1338	9.377862930297852
1339	9.496570587158203
1340	9.457002639770508
1341	9.694416999816895
1342	9.536139488220215
1343	9.57571029663086
1344	9.496570587158203
1345	9.259157180786133
1346	9.298726081848145
1347	9.219587326049805
1348	8.982172966003418
1349	8.903034210205078
1350	8.982172966003418
1351	9.061310768127441
1352	8.823896408081055
1353	8.705188751220703
1354	8.507344245910645
1355	8.467777252197266
1356	8.705188751220703
1357	8.8634672164917
1358	8.8634672164917
1359	8.982172966003418
1360	9.298726081848145
1361	9.496570587158203
1362	9.496570587158203
1363	9.654848098754883
1364	9.57571029663086
1365	9.33829402923584
1366	9.496570587158203
1367	9.496570587158203
1368	9.377862930297852
1369	9.57571029663086
1370	9.773553848266602
1371	9.931830406188965
1372	9.929418563842773
1373	9.929418563842773
1374	9.969618797302246
1375	9.929418563842773
1376	9.808818817138672
1377	9.768617630004883
1378	9.607818603515625
1379	9.808818817138672
1380	9.728419303894043
1381	9.768617630004883
1382	9.849020004272461
1383	9.929418563842773
1384	9.929418563842773
1385	10.251021385192871
1386	10.251021385192871
1387	10.371620178222656
1388	10.331418991088867
1389	10.170618057250977
1390	10.170618057250977
1391	10.009819984436035
1392	9.849020004272461
1393	9.688218116760254
1394	9.567618370056152
1395	9.688218116760254
1396	9.849020004272461
1397	9.969618797302246
1398	10.130419731140137
1399	10.210820198059082
1400	10.130419731140137
1401	10.170618057250977
1402	10.170618057250977
1403	10.210820198059082
1404	10.170618057250977
1405	10.050020217895508
1406	9.8892183303833
1407	9.849020004272461
1408	9.849020004272461
1409	9.688218116760254
1410	9.567618370056152
1411	9.406817436218262
1412	9.447017669677734
1413	9.849020004272461
1414	9.808818817138672
1415	9.768617630004883
1416	9.527417182922363
1417	9.567618370056152
1418	9.688218116760254
1419	9.728419303894043
1420	9.728419303894043
1421	9.688218116760254
1422	9.688218116760254
1423	9.648017883300781
1424	9.808818817138672
1425	9.849020004272461
1426	10.009819984436035
1427	10.050020217895508
1428	10.090219497680664
1429	10.009819984436035
1430	9.969618797302246
1431	9.8892183303833
1432	9.969618797302246
1433	9.929418563842773
1434	9.768617630004883
1435	9.808818817138672
1436	9.849020004272461
1437	9.728419303894043
1438	9.567618370056152
1439	9.8892183303833
1440	9.929418563842773
1441	10.009819984436035
1442	10.050020217895508
1443	9.8892183303833
1444	10.050020217895508
1445	10.050020217895508
1446	9.969618797302246
1447	10.009819984436035
1448	10.090219497680664
1449	9.808818817138672
1450	9.808818817138672
1451	9.607818603515625
1452	9.648017883300781
1453	9.648017883300781
1454	9.648017883300781
1455	9.8892183303833
1456	9.648017883300781
1457	9.688218116760254
1458	9.607818603515625
1459	9.607818603515625
1460	9.567618370056152
1461	9.567618370056152
1462	9.8892183303833
1463	9.567618370056152
1464	9.607818603515625
1465	9.648017883300781
1466	9.447017669677734
1467	9.32641887664795
1468	9.205817222595215
1469	9.12541675567627
1470	8.924417495727539
1471	8.763616561889648
1472	9.085217475891113
1473	9.004817008972168
1474	9.045016288757324
1475	8.924417495727539
1476	9.12541675567627
1477	8.884217262268066
1478	9.004817008972168
1479	9.205817222595215
1480	8.924417495727539
1481	8.844015121459961
1482	8.844015121459961
1483	8.884217262268066
1484	8.884217262268066
1485	8.844015121459961
1486	8.924417495727539
1487	9.205817222595215
1488	9.32641887664795
1489	9.607818603515625
1490	9.567618370056152
1491	9.648017883300781
1492	9.32641887664795
1493	9.32641887664795
1494	9.32641887664795
1495	9.32641887664795
1496	9.205817222595215
1497	9.406817436218262
1498	9.487217903137207
1499	9.447017669677734
1500	9.447017669677734
1501	9.849020004272461
1502	9.849020004272461
1503	10.009819984436035
1504	10.210820198059082
1505	10.050020217895508
1506	10.210820198059082
1507	10.291219711303711
1508	10.210820198059082
1509	10.170618057250977
1510	10.170618057250977
1511	10.411820411682129
1512	10.57261848449707
1513	10.532421112060547
1514	10.612820625305176
1515	10.57261848449707
1516	10.492219924926758
1517	10.452020645141602
1518	10.331418991088867
1519	10.331418991088867
1520	10.612820625305176
1521	11.01482105255127
1522	10.974620819091797
1523	11.01482105255127
1524	10.93442153930664
1525	10.773621559143066
1526	10.612820625305176
1527	10.411820411682129
1528	10.452020645141602
1529	10.452020645141602
1530	10.411820411682129
1531	10.411820411682129
1532	10.331418991088867
1533	10.331418991088867
1534	10.331418991088867
1535	10.210820198059082
1536	10.251021385192871
1537	9.849020004272461
1538	9.607818603515625
1539	9.447017669677734
1540	9.648017883300781
1541	9.63997745513916
1542	9.672139167785645
1543	9.68017864227295
1544	9.68017864227295
1545	9.495258331298828
1546	9.535456657409668
1547	9.30229663848877
1548	9.479177474975586
1549	9.23797607421875
1550	8.964615821838379
1551	8.900296211242676
1552	9.141497611999512
1553	9.053058624267578
1554	9.334457397460938
1555	9.165616989135742
1556	9.28621768951416
1557	9.165616989135742
1558	9.262097358703613
1559	9.262097358703613
1560	9.278178215026855
1561	9.23797607421875
1562	9.17365837097168
1563	9.101296424865723
1564	8.787736892700195
1565	8.787736892700195
1566	8.610856056213379
1567	8.900296211242676
1568	8.884217262268066
1569	8.940497398376465
1570	8.747536659240723
1571	8.835976600646973
1572	9.109336853027344
1573	9.165616989135742
1574	9.13345718383789
1575	9.045016288757324
1576	9.109336853027344
1577	9.149537086486816
1578	9.053058624267578
1579	8.81989574432373
1580	8.81989574432373
1581	9.036977767944336
1582	9.157577514648438
1583	9.246016502380371
1584	9.28621768951416
1585	9.503297805786133
1586	9.591737747192383
1587	9.422898292541504
1588	9.535456657409668
1589	9.648017883300781
1590	9.631937980651855
1591	9.382699012756348
1592	9.28621768951416
1593	9.294257164001465
1594	9.310336112976074
1595	9.254055976867676
1596	9.382699012756348
1597	9.318378448486328
1598	9.527417182922363
1599	9.656057357788086
1600	9.543497085571289
1601	9.8892183303833
1602	9.961580276489258
1603	9.808818817138672
1604	10.299261093139648
1605	10.154539108276367
1606	10.403779029846191
1607	10.291219711303711
1608	10.443978309631348
1609	10.540460586547852
1610	10.532421112060547
1611	10.500259399414062
1612	10.588701248168945
1613	10.813820838928223
1614	10.942461013793945
1615	10.837942123413086
1616	11.071102142333984
1617	10.926380157470703
1618	10.95050048828125
1619	11.296220779418945
1620	11.674101829528809
1621	11.722341537475586
1622	11.54546070098877
1623	11.23994255065918
1624	11.473102569580078
1625	11.465063095092773
1626	11.529382705688477
1627	11.54546070098877
1628	11.690183639526367
1629	11.505263328552246
1630	11.432901382446289
1631	11.722341537475586
1632	11.585661888122559
1633	11.448981285095215
1634	11.376620292663574
1635	11.376620292663574
1636	11.376620292663574
1637	11.615498542785645
1638	11.615498542785645
1639	11.615498542785645
1640	11.615498542785645
1641	11.615498542785645
1642	11.615498542785645
1643	11.615498542785645
1644	11.615498542785645
1645	11.615498542785645
1646	11.615498542785645
1647	12.305041313171387
1648	12.132655143737793
1649	11.993103981018066
1650	12.009522438049316
1651	11.894598960876465
1652	11.492366790771484
1653	11.155803680419922
1654	10.975210189819336
1655	10.76177978515625
1656	10.7781982421875
1657	10.811031341552734
1658	10.8274507522583
1659	10.68790054321289
1660	10.499095916748047
1661	10.42521858215332
1662	10.466262817382812
1663	10.466262817382812
1664	10.466262817382812
1665	10.351338386535645
1666	10.310293197631836
1667	10.999836921691895
1668	11.016253471374512
1669	10.950583457946777
1670	10.950583457946777
1671	11.024463653564453
1672	10.76177978515625
1673	10.646856307983398
1674	10.433426856994629
1675	10.835660934448242
1676	10.835660934448242
1677	10.893121719360352
1678	10.950583457946777
1679	10.605812072753906
1680	10.531933784484863
1681	10.753571510314941
1682	10.40880012512207
1683	10.523724555969238
1684	10.293875694274902
1685	10.671483039855957
1686	10.999836921691895
1687	10.942375183105469
1688	10.835660934448242
1689	10.860285758972168
1690	10.285667419433594
1691	10.343130111694336
1692	10.786406517028809
1693	10.7781982421875
1694	10.769989013671875
1695	10.917747497558594
1696	10.893121719360352
1697	10.893121719360352
1698	10.893121719360352
1699	10.893121719360352
1700	11.122969627380371
1701	11.246101379394531
1702	11.402068138122559
1703	11.369234085083008
1704	11.60728931427002
1705	11.62370777130127
1706	10.925956726074219
1707	10.917747497558594
1708	10.646856307983398
1709	9.924479484558105
1710	9.71104907989502
1711	9.998359680175781
1712	10.055821418762207
1713	10.285667419433594
1714	10.310293197631836
1715	10.507305145263672
1716	10.753571510314941
1717	10.515515327453613
1718	10.318502426147461
1719	10.68790054321289
1720	10.556559562683105
1721	10.7781982421875
1722	10.835660934448242
1723	10.99162769317627
1724	11.18043041229248
1725	10.983419418334961
1726	11.008045196533203
1727	10.99162769317627
1728	11.147595405578613
1729	11.172221183776855
1730	11.147595405578613
1731	11.081924438476562
1732	11.049089431762695
1733	10.794614791870117
1734	10.876704216003418
1735	10.794614791870117
1736	10.655064582824707
1737	10.655064582824707
1738	10.540142059326172
1739	10.375964164733887
1740	10.548352241516113
1741	10.614021301269531
1742	10.630438804626465
1743	10.556559562683105
1744	10.589395523071289
1745	10.548352241516113
1746	10.548352241516113
1747	10.548352241516113
1748	10.548352241516113
1749	10.548352241516113
1750	10.466262817382812
1751	10.696109771728516
1752	10.556559562683105
1753	10.679692268371582
1754	11.106550216674805
1755	11.205056190490723
1756	10.786406517028809
1757	10.71252727508545
1758	10.753571510314941
1759	10.696109771728516
1760	10.58118724822998
1761	10.572978019714355
1762	10.58118724822998
1763	10.646856307983398
1764	10.909539222717285
1765	10.893121719360352
1766	10.835660934448242
1767	10.819241523742676
1768	10.868494987487793
1769	10.835660934448242
1770	10.876704216003418
1771	10.835660934448242
1772	10.753571510314941
1773	10.876704216003418
1774	10.753571510314941
1775	10.720735549926758
1776	11.008045196533203
1777	10.876704216003418
1778	10.728943824768066
1779	10.704318046569824
1780	10.671483039855957
1781	10.589395523071289
1782	10.515515327453613
1783	10.540142059326172
1784	10.466262817382812
1785	10.113282203674316
1786	10.219996452331543
1787	10.490887641906738
1788	10.318502426147461
1789	10.35954761505127
1790	10.170744895935059
1791	10.0640287399292
1792	10.20357894897461
1793	10.1461181640625
1794	10.16253662109375
1795	10.35954761505127
1796	10.384174346923828
1797	10.400591850280762
1798	10.302084922790527
1799	10.277459144592285
1800	10.343130111694336
1801	10.318502426147461
1802	10.261041641235352
1803	10.219996452331543
1804	10.0640287399292
1805	10.0640287399292
1806	10.080446243286133
1807	10.417008399963379
1808	10.62222957611084
1809	10.58118724822998
1810	10.58118724822998
1811	10.63864803314209
1812	10.786406517028809
1813	10.737154006958008
1814	10.876704216003418
1815	10.802823066711426
1816	10.737154006958008
1817	10.860285758972168
1818	10.925956726074219
1819	10.8274507522583
1820	10.934165000915527
1821	10.811031341552734
1822	10.909539222717285
1823	11.016253471374512
1824	11.057297706604004
1825	11.328190803527832
1826	10.99162769317627
1827	10.819241523742676
1828	10.769989013671875
1829	10.794614791870117
1830	10.934165000915527
1831	10.942375183105469
1832	10.967000961303711
1833	10.728943824768066
1834	11.237892150878906
1835	11.39385986328125
1836	11.525202751159668
1837	11.664751052856445
1838	11.65654182434082
1839	11.746842384338379
1840	11.648333549499512
1841	12.001313209533691
1842	12.066984176635742
1843	11.911018371582031
1844	12.025938987731934
1845	12.247578620910645
1846	12.452798843383789
1847	12.469217300415039
1848	12.485634803771973
1849	12.469217300415039
1850	12.666229248046875
1851	12.534889221191406
1852	12.658020973205566
1853	12.846823692321777
1854	12.887868881225586
1855	12.411755561828613
1856	12.772945404052734
1857	12.477425575256348
1858	12.534889221191406
1859	12.502052307128906
1860	12.682645797729492
1861	12.649810791015625
1862	12.658020973205566
1863	12.559514999389648
1864	12.526680946350098
1865	12.403547286987305
1866	12.362504959106445
1867	12.173700332641602
1868	12.411755561828613
1869	12.625185012817383
1870	12.477425575256348
1871	12.969956398010254
1872	12.928912162780762
1873	12.477425575256348
1874	12.559514999389648
1875	12.551305770874023
1876	12.559514999389648
1877	12.526680946350098
1878	12.395337104797363
1879	12.526680946350098
1880	12.452798843383789
1881	12.674437522888184
1882	12.592350959777832
1883	12.633394241333008
1884	12.715482711791992
1885	12.896077156066895
1886	12.76473617553711
1887	12.74831771850586
1888	12.707273483276367
1889	12.789361953735352
1890	12.60055923461914
1891	12.731900215148926
1892	12.74831771850586
1893	13.10950756072998
1894	13.106070518493652
1895	12.812776565551758
1896	13.357465744018555
1897	13.17310905456543
1898	13.164729118347168
1899	13.139589309692383
1900	12.98037338256836
1901	13.189868927001953
1902	13.189868927001953
1903	13.282048225402832
1904	13.43288516998291
1905	13.592101097106934
1906	13.851876258850098
1907	14.002713203430176
1908	13.91053581237793
1909	14.036233901977539
1910	13.994336128234863
1911	13.994336128234863
1912	13.843497276306152
1913	13.89377498626709
1914	13.759697914123535
1915	13.969195365905762
1916	13.994336128234863
1917	14.287627220153809
1918	14.21220874786377
1919	14.094891548156738
1920	14.061372756958008
1921	13.902154922485352
1922	14.052992820739746
1923	13.843497276306152
1924	13.994336128234863
1925	13.994336128234863
1926	14.002713203430176
1927	14.245729446411133
1928	14.26248836517334
1929	13.33232593536377
1930	13.449644088745117
1931	13.483165740966797
1932	13.357465744018555
1933	13.441265106201172
1934	13.382606506347656
1935	13.566962242126465
1936	13.508304595947266
1937	13.575342178344727
1938	13.71780014038086
1939	13.902154922485352
1940	13.91053581237793
1941	13.809976577758789
1942	13.935674667358398
1943	14.011093139648438
1944	13.902154922485352
1945	13.86025619506836
1946	14.0446138381958
1947	13.9608154296875
1948	13.91053581237793
1949	13.977575302124023
1950	13.742937088012695
1951	13.742937088012695
1952	13.742937088012695
1953	13.742937088012695
1954	13.642380714416504
1955	13.558582305908203
1956	13.483165740966797
1957	13.659139633178711
1958	13.608860969543457
1959	13.541821479797363
1960	13.483165740966797
1961	13.642380714416504
1962	13.684279441833496
1963	13.784839630126953
1964	13.784839630126953
1965	13.935674667358398
1966	14.245729446411133
1967	14.0446138381958
1968	14.270867347717285
1969	14.26248836517334
1970	14.111651420593262
1971	13.994336128234863
1972	13.92729663848877
1973	13.843497276306152
1974	13.885395050048828
1975	13.768078804016113
1976	13.726176261901855
1977	13.634001731872559
1978	13.759697914123535
1979	14.128410339355469
1980	14.388185501098633
1981	14.471983909606934
1982	14.421704292297363
1983	14.421704292297363
1984	14.337906837463379
1985	14.078131675720215
1986	14.539024353027344
1987	14.312767028808594
1988	14.245729446411133
1989	14.26248836517334
1990	14.321147918701172
1991	14.68148136138916
1992	14.882596969604492
1993	14.85745620727539
1994	14.706621170043945
1995	14.723379135131836
1996	14.832319259643555
1997	15.201032638549805
1998	15.201032638549805
[truncated: 608 more rows]
