# Supplementary material for: 2LE-BO-DeepTrade: an integrated deep learning framework for stock price prediction
Source: PeerJ Comput Sci. 2025 Aug 8;11:e3107. doi: 10.7717/peerj-cs.3107 (PMC12453771; doi:10.7717/peerj-cs.3107)
Supplement: Supplemental Information 5 [file peerj-cs-11-3107-s005.csv]

Close
0	2.5621824264526367
1	2.605855703353882
2	2.6204140186309814
3	2.7223188877105713
4	2.7368764877319336
5	2.6932032108306885
6	2.70776104927063
7	2.6495296955108643
8	2.70776104927063
9	2.7223188877105713
10	2.678645372390747
11	2.7223188877105713
12	2.7223188877105713
13	2.7951083183288574
14	2.7951083183288574
15	2.7223188877105713
16	2.780550479888916
17	2.8387815952301025
18	2.824223518371582
19	2.8387815952301025
20	2.824223518371582
21	2.824223518371582
22	2.8387815952301025
23	2.8387815952301025
24	2.8096659183502197
25	2.6495296955108643
26	2.576740264892578
27	2.605855703353882
28	2.6204140186309814
29	2.6204140186309814
30	2.6204140186309814
31	2.6495296955108643
32	2.678645372390747
33	2.7368764877319336
34	2.678645372390747
35	2.6495296955108643
36	2.5912985801696777
37	2.5621824264526367
38	2.445719003677368
39	2.4166040420532227
40	2.4748353958129883
41	2.576740264892578
42	2.605855703353882
43	2.5912985801696777
44	2.576740264892578
45	2.6349713802337646
46	2.6349713802337646
47	2.605855703353882
48	2.576740264892578
49	2.6204140186309814
50	2.605855703353882
51	2.5912985801696777
52	2.6495296955108643
53	2.6495296955108643
54	2.605855703353882
55	2.5912985801696777
56	2.6204140186309814
57	2.6349713802337646
58	2.5912985801696777
59	2.6349713802337646
60	2.678645372390747
61	2.6932032108306885
62	2.6640872955322266
63	2.678645372390747
64	2.70776104927063
65	2.7223188877105713
66	2.7223188877105713
67	2.678645372390747
68	2.678645372390747
69	2.6640872955322266
70	2.7659924030303955
71	2.7659924030303955
72	2.7951083183288574
73	2.7951083183288574
74	2.780550479888916
75	2.780550479888916
76	2.780550479888916
77	2.7951083183288574
78	2.8096659183502197
79	2.751434326171875
80	2.751434326171875
81	2.7659924030303955
82	2.751434326171875
83	2.6932032108306885
84	2.751434326171875
85	2.7659924030303955
86	2.751434326171875
87	2.678645372390747
88	2.6204140186309814
89	2.5621824264526367
90	2.38748836517334
91	2.5621824264526367
92	2.576740264892578
93	2.6349713802337646
94	2.5912985801696777
95	2.576740264892578
96	2.547624349594116
97	2.605855703353882
98	2.605855703353882
99	2.4893932342529297
100	2.4748353958129883
101	2.503951072692871
102	2.4020462036132812
103	2.4602773189544678
104	2.503951072692871
105	2.5185089111328125
106	2.4597976207733154
107	2.4892561435699463
108	2.533444404602051
109	2.577632427215576
110	2.533444404602051
111	2.4892561435699463
112	2.4597976207733154
113	2.5187151432037354
114	2.607091188430786
115	2.6218206882476807
116	2.6218206882476807
117	2.666008234024048
118	2.666008234024048
119	2.769113540649414
120	2.769113540649414
121	2.7543840408325195
122	2.7543840408325195
123	2.798572301864624
124	2.9458653926849365
125	3.034241199493408
126	3.063699722290039
127	3.1668052673339844
128	3.1078882217407227
129	3.034241199493408
130	3.0489706993103027
131	3.063699722290039
132	3.152076244354248
133	3.1078882217407227
134	3.1078882217407227
135	3.0784294605255127
136	3.1078882217407227
137	3.122617244720459
138	3.0784294605255127
139	3.1668052673339844
140	3.1373469829559326
141	3.314098596572876
142	3.240452527999878
143	3.2257227897644043
144	3.240452527999878
145	3.240452527999878
146	3.1962642669677734
147	3.1962642669677734
148	3.1962642669677734
149	3.2257227897644043
150	3.181535243988037
151	3.181535243988037
152	3.240452527999878
153	3.240452527999878
154	3.2257227897644043
155	3.2257227897644043
156	3.2699105739593506
157	3.240452527999878
158	3.240452527999878
159	3.2257227897644043
160	3.2257227897644043
161	3.2257227897644043
162	3.2257227897644043
163	3.2257227897644043
164	3.210993528366089
165	3.1962642669677734
166	3.181535243988037
167	3.210993528366089
168	3.2257227897644043
169	3.181535243988037
170	3.1373469829559326
171	3.1373469829559326
172	3.1668052673339844
173	3.1668052673339844
174	3.181535243988037
175	3.181535243988037
176	3.1962642669677734
177	3.152076244354248
178	3.152076244354248
179	3.152076244354248
180	3.152076244354248
181	3.181535243988037
182	3.1668052673339844
183	3.1962642669677734
184	3.210993528366089
185	3.240452527999878
186	3.284640312194824
187	3.255181312561035
188	3.181535243988037
189	3.1962642669677734
190	3.210993528366089
191	3.1962642669677734
192	3.1962642669677734
193	3.181535243988037
194	3.181535243988037
195	3.1668052673339844
196	3.181535243988037
197	3.210993528366089
198	3.1962642669677734
199	3.1962642669677734
200	3.1962642669677734
201	3.255181312561035
202	3.240452527999878
203	3.240452527999878
204	3.3877456188201904
205	3.343557119369507
206	3.446662664413452
207	3.373015880584717
208	3.3877456188201904
209	3.417203903198242
210	3.5203096866607666
211	3.535038471221924
212	3.579226493835449
213	3.417203903198242
214	3.446662664413452
215	3.446662664413452
216	3.476121425628662
217	3.4834859371185303
218	3.468756675720215
219	3.5497679710388184
220	3.505580186843872
221	3.4908504486083984
222	3.4982149600982666
223	3.4613921642303467
224	3.468756675720215
225	3.4982149600982666
226	3.4982149600982666
227	3.4982149600982666
228	3.4982149600982666
229	3.4982149600982666
230	3.4982149600982666
231	3.4540271759033203
232	3.417203903198242
233	3.4908504486083984
234	3.4908504486083984
235	3.446662664413452
236	3.4319334030151367
237	3.4319334030151367
238	3.505580186843872
239	3.5497679710388184
240	3.674967050552368
241	4.138941287994385
242	4.0652947425842285
243	4.021106719970703
244	3.8148956298828125
245	3.6528735160827637
246	3.9106361865997314
247	3.8443541526794434
248	3.8443541526794434
249	3.888542890548706
250	3.770707845687866
251	3.770707845687866
252	3.859084367752075
253	3.9032721519470215
254	3.9327311515808105
255	3.991647720336914
256	3.991647720336914
257	4.0652947425842285
258	4.094753265380859
259	4.153670310974121
260	4.050565242767334
261	4.153670310974121
262	4.300963401794434
263	4.2862348556518555
264	4.330422878265381
265	4.256776332855225
266	4.2862348556518555
267	4.24204683303833
268	4.24204683303833
269	4.256776332855225
270	4.256776332855225
271	4.2862348556518555
272	4.389340400695801
273	4.418797969818115
274	4.256776332855225
275	4.37460994720459
276	4.315692901611328
277	4.330422878265381
278	4.345151424407959
279	4.330422878265381
280	4.24204683303833
281	4.094753265380859
282	4.24204683303833
283	4.24204683303833
284	4.124210834503174
285	4.153670310974121
286	4.138941287994385
287	4.124210834503174
288	4.094753265380859
289	4.050565242767334
290	4.006377220153809
291	3.9769184589385986
292	4.168399810791016
293	4.212588310241699
294	4.153670310974121
295	4.18312931060791
296	4.094753265380859
297	4.0358357429504395
298	3.9327311515808105
299	3.6823322772979736
300	3.770707845687866
301	3.800166368484497
302	3.6234147548675537
303	3.601320505142212
304	3.75597882270813
305	3.859084367752075
306	3.8296256065368652
307	3.8296256065368652
308	3.8443541526794434
309	3.800166368484497
310	3.800166368484497
311	3.8738129138946533
312	3.8296256065368652
313	3.8296256065368652
314	3.859084367752075
315	3.8738129138946533
316	3.9474592208862305
317	3.9180004596710205
318	3.9032721519470215
319	3.9327311515808105
320	3.9327311515808105
321	3.9032721519470215
322	3.9474592208862305
323	4.050565242767334
324	4.138941287994385
325	4.153670310974121
326	4.168399810791016
327	4.168399810791016
328	4.24204683303833
329	4.271505355834961
330	4.24204683303833
331	4.24204683303833
332	4.227315902709961
333	4.24204683303833
334	4.197857856750488
335	4.212588310241699
336	4.094753265380859
337	4.24204683303833
338	4.212588310241699
339	4.212588310241699
340	4.507173538208008
341	4.477715492248535
342	4.3598809242248535
343	4.389340400695801
344	4.448256969451904
345	4.477715492248535
346	4.448256969451904
347	4.462986469268799
348	4.507173538208008
349	4.521903038024902
350	4.418797969818115
351	4.2862348556518555
352	4.197857856750488
353	4.18312931060791
354	4.271505355834961
355	4.197857856750488
356	4.24204683303833
357	4.256776332855225
358	4.24204683303833
359	4.24204683303833
360	4.197857856750488
361	4.197857856750488
362	4.315692901611328
363	4.300963401794434
364	4.300963401794434
365	4.220484256744385
366	4.190762042999268
367	4.279927730560303
368	4.279927730560303
369	4.250206470489502
370	4.235344409942627
371	4.309649467468262
372	4.36909294128418
373	4.383953094482422
374	4.383953094482422
375	4.443397045135498
376	4.458257675170898
377	4.309649467468262
378	4.101597309112549
379	3.9975714683532715
380	4.0570149421691895
381	4.027292728424072
382	4.08673620223999
383	4.08673620223999
384	4.08673620223999
385	4.116458892822266
386	4.131319046020508
387	4.146180152893066
388	4.16103982925415
389	4.205623149871826
390	4.16103982925415
391	4.175901889801025
392	4.220484256744385
393	4.131319046020508
394	4.220484256744385
395	4.101597309112549
396	4.08673620223999
397	4.116458892822266
398	4.08673620223999
399	4.101597309112549
400	4.101597309112549
401	4.101597309112549
402	4.08673620223999
403	4.08673620223999
404	3.9678499698638916
405	3.9084057807922363
406	3.9381279945373535
407	3.9678499698638916
408	4.027292728424072
409	4.042153835296631
410	4.042153835296631
411	4.0570149421691895
412	4.101597309112549
413	4.116458892822266
414	3.9975714683532715
415	3.8786838054656982
416	3.7077841758728027
417	3.685493230819702
418	3.70035457611084
419	3.7597970962524414
420	3.834101438522339
421	3.9827096462249756
422	3.923267126083374
423	3.9529879093170166
424	3.7895193099975586
425	3.834101438522339
426	3.8489623069763184
427	3.8786838054656982
428	3.8786838054656982
429	3.8786838054656982
430	3.9529879093170166
431	3.9678499698638916
432	3.9678499698638916
433	3.9678499698638916
434	3.9678499698638916
435	4.0570149421691895
436	4.012432098388672
437	4.0570149421691895
438	4.205623149871826
439	4.3393707275390625
440	4.265065670013428
441	4.235344409942627
442	4.294788837432861
443	4.175901889801025
444	4.131319046020508
445	4.08673620223999
446	4.027292728424072
447	4.16103982925415
448	4.16103982925415
449	4.027292728424072
450	3.9381279945373535
451	4.012432098388672
452	4.07187557220459
453	4.101597309112549
454	4.08673620223999
455	4.116458892822266
456	4.101597309112549
457	4.027292728424072
458	4.08673620223999
459	4.07187557220459
460	4.08673620223999
461	4.190762042999268
462	4.205623149871826
463	4.235344409942627
464	4.175901889801025
465	4.205623149871826
466	4.16103982925415
467	4.146180152893066
468	4.16103982925415
469	4.101597309112549
470	4.16103982925415
471	4.116458892822266
472	4.146180152893066
473	4.175901889801025
474	4.175901889801025
475	4.205623149871826
476	4.146180152893066
477	4.0570149421691895
478	4.07187557220459
479	4.0570149421691895
480	4.042153835296631
481	4.042153835296631
482	4.042153835296631
483	4.042153835296631
484	4.027292728424072
485	4.027292728424072
486	4.042153835296631
487	4.042153835296631
488	4.042153835296631
489	3.9827096462249756
490	3.9678499698638916
491	3.863823890686035
492	3.863823890686035
493	3.834101438522339
494	3.8489623069763184
495	3.9084057807922363
496	4.012432098388672
497	4.012432098388672
498	4.07187557220459
499	4.07187557220459
500	4.07187557220459
501	4.07187557220459
502	4.042153835296631
503	4.07187557220459
504	4.027292728424072
505	4.042153835296631
506	4.027292728424072
507	3.9678499698638916
508	3.893545627593994
509	3.923267126083374
510	3.9529879093170166
511	3.8786838054656982
512	3.9084057807922363
513	3.8489623069763184
514	3.893545627593994
515	3.8786838054656982
516	3.8786838054656982
517	3.863823890686035
518	3.8786838054656982
519	3.893545627593994
520	3.9381279945373535
521	3.8489623069763184
522	3.8786838054656982
523	3.8192410469055176
524	3.7597970962524414
525	3.7152152061462402
526	3.655771493911743
527	3.678062915802002
528	3.70035457611084
529	3.7300758361816406
530	3.7597970962524414
531	3.7895193099975586
532	3.804379940032959
533	3.893545627593994
534	3.8489623069763184
535	3.863823890686035
536	3.893545627593994
537	3.863823890686035
538	3.863823890686035
539	3.9381279945373535
540	3.9381279945373535
541	3.923267126083374
542	3.9678499698638916
543	3.9975714683532715
544	3.9975714683532715
545	3.9678499698638916
546	3.9084057807922363
547	3.893545627593994
548	3.9381279945373535
549	3.9084057807922363
550	3.8786838054656982
551	3.9381279945373535
552	3.923267126083374
553	4.027292728424072
554	4.07187557220459
555	4.08673620223999
556	4.131319046020508
557	4.175901889801025
558	4.190762042999268
559	4.175901889801025
560	4.175901889801025
561	4.116458892822266
562	4.146180152893066
563	4.042153835296631
564	4.042153835296631
565	4.08673620223999
566	4.0570149421691895
567	3.9975714683532715
568	3.9529879093170166
569	3.9975714683532715
570	3.9381279945373535
571	3.923267126083374
572	3.923267126083374
573	4.012432098388672
574	4.027292728424072
575	4.027292728424072
576	4.042153835296631
577	4.012432098388672
578	4.027292728424072
579	4.012432098388672
580	3.9975714683532715
581	4.0570149421691895
582	4.131319046020508
583	4.08673620223999
584	4.190762042999268
585	4.190762042999268
586	4.16103982925415
587	4.279927730560303
588	4.294788837432861
589	4.220484256744385
590	4.190762042999268
591	4.146180152893066
592	4.146180152893066
593	4.08673620223999
594	4.08673620223999
595	4.0570149421691895
596	4.042153835296631
597	4.012432098388672
598	4.012432098388672
599	3.9975714683532715
600	3.9975714683532715
601	3.9975714683532715
602	3.9381279945373535
603	3.893545627593994
604	3.9381279945373535
605	3.923267126083374
606	3.9529879093170166
607	3.9529879093170166
608	3.9827096462249756
609	3.9975714683532715
610	4.07187557220459
611	4.042153835296631
612	4.562283039093018
613	4.487979412078857
614	4.562283039093018
615	4.74061393737793
616	4.948665618896484
617	5.0675530433654785
618	5.112135887145996
619	5.1269965171813965
620	5.0675530433654785
621	5.082414150238037
622	5.082414150238037
623	5.097275257110596
624	4.963526725769043
625	4.978387832641602
626	4.672563552856445
627	4.74028205871582
628	5.061944484710693
629	5.298958778381348
630	5.502112865447998
631	5.77298641204834
632	6.585606098175049
633	5.756057262420654
634	6.060789108276367
635	6.145437240600586
636	6.026930332183838
637	5.891493320465088
638	5.942281723022461
639	5.9592108726501465
640	6.009999752044678
641	5.925352096557617
642	5.942281723022461
643	5.9592108726501465
644	6.009999752044678
645	5.925352096557617
646	5.789916038513184
647	5.90842342376709
648	5.857634544372559
649	5.823775291442871
650	5.874564170837402
651	6.043859004974365
652	6.128507137298584
653	6.230085372924805
654	6.094648361206055
655	6.179296016693115
656	6.179296016693115
657	6.16236686706543
658	6.11157751083374
659	5.942281723022461
660	5.9592108726501465
661	5.99307107925415
662	6.009999752044678
663	6.026930332183838
664	6.145437240600586
665	6.043859004974365
666	5.976141452789307
667	6.060789108276367
668	6.043859004974365
669	6.077718734741211
670	6.179296016693115
671	6.263944625854492
672	6.348591327667236
673	6.399380207061768
674	6.314733028411865
675	6.4332404136657715
676	6.517887592315674
677	6.602536201477051
678	6.619464874267578
679	6.602536201477051
680	6.636394500732422
681	6.653324604034424
682	6.517887592315674
683	6.365521430969238
684	6.653324604034424
685	6.704113006591797
686	6.704113006591797
687	6.704113006591797
688	7.025774955749512
689	7.008845329284668
690	6.958056449890137
691	6.873408317565918
692	6.991916179656982
693	6.991916179656982
694	6.991916179656982
695	7.025774955749512
696	7.1612114906311035
697	7.1612114906311035
698	7.076563835144043
699	6.991916179656982
700	6.958056449890137
701	6.941126823425293
702	6.924198150634766
703	6.9749860763549805
704	6.941126823425293
705	6.991916179656982
706	6.873408317565918
707	6.771831035614014
708	6.788762092590332
709	6.771831035614014
710	6.822620868682861
711	6.771831035614014
712	6.721042156219482
713	6.687183856964111
714	6.585606098175049
715	6.450169563293457
716	6.2978034019470215
717	6.484027862548828
718	6.382451057434082
719	6.2978034019470215
720	6.4332404136657715
721	6.4332404136657715
722	6.450169563293457
723	6.365521430969238
724	6.534816741943359
725	6.721042156219482
726	6.89033842086792
727	6.924198150634766
728	6.856479644775391
729	6.788762092590332
730	6.771831035614014
731	6.75490140914917
732	6.924198150634766
733	6.924198150634766
734	6.924198150634766
735	6.924198150634766
736	6.924198150634766
737	6.958056449890137
738	6.89033842086792
739	6.856479644775391
740	6.958056449890137
741	6.941126823425293
742	6.839550018310547
743	6.941126823425293
744	6.9749860763549805
745	6.941126823425293
746	6.958056449890137
747	7.127352237701416
748	7.262788772583008
749	7.381296634674072
750	7.364366054534912
751	7.432085037231445
752	7.364366054534912
753	7.381296634674072
754	7.381296634674072
755	7.398226261138916
756	7.398226261138916
757	7.398226261138916
758	7.381296634674072
759	7.381296634674072
760	7.499803066253662
761	7.770677089691162
762	7.702958583831787
763	7.753746509552002
764	7.906113147735596
765	8.227775573730469
766	8.210844993591309
767	8.075408935546875
768	8.024619102478027
769	8.193916320800781
770	8.210844993591309
771	8.210844993591309
772	8.295494079589844
773	8.278563499450684
774	8.193916320800781
775	7.821465492248535
776	7.872254848480225
777	8.024619102478027
778	8.227775573730469
779	8.295494079589844
780	8.278563499450684
781	8.176986694335938
782	8.176986694335938
783	8.210844993591309
784	8.109268188476562
785	8.109268188476562
786	8.312422752380371
787	8.363211631774902
788	8.39707088470459
789	8.346282005310059
790	8.4139986038208
791	8.363211631774902
792	8.346282005310059
793	8.380141258239746
794	8.4139986038208
795	8.422465324401855
796	8.591760635375977
797	8.464789390563965
798	8.4139986038208
799	8.634085655212402
800	8.591760635375977
801	8.253170013427734
802	8.363211631774902
803	8.363211631774902
804	8.464789390563965
805	8.76105785369873
806	8.803380966186523
807	8.972678184509277
808	9.05732536315918
809	8.676408767700195
810	8.591760635375977
811	8.422465324401855
812	8.5494384765625
813	8.634085655212402
814	8.634085655212402
815	8.803380966186523
816	8.718732833862305
817	8.888028144836426
818	9.311267852783203
819	9.48056411743164
820	9.565211296081543
821	9.649858474731445
822	9.565211296081543
823	9.48056411743164
824	9.607536315917969
825	9.73450756072998
826	10.327044486999512
827	10.242396354675293
828	10.411690711975098
829	10.28471851348877
830	10.242396354675293
831	10.327044486999512
832	10.496337890625
833	10.411690711975098
834	10.28471851348877
835	10.454015731811523
836	10.580986976623535
837	11.004225730895996
838	11.42746639251709
839	11.596760749816895
840	11.596760749816895
841	11.639084815979004
842	11.68140983581543
843	11.512114524841309
844	11.554435729980469
845	11.554435729980469
846	11.42746639251709
847	11.215845108032227
848	11.469789505004883
849	11.469789505004883
850	11.385140419006348
851	11.331415176391602
852	11.681421279907227
853	12.075176239013672
854	11.900174140930176
855	11.987674713134766
856	12.425180435180664
857	12.950191497802734
858	13.30019474029541
859	12.950191497802734
860	12.818938255310059
861	12.950191497802734
862	12.950191497802734
863	13.650199890136719
864	13.43144702911377
865	13.43144702911377
866	13.387696266174316
867	13.43144702911377
868	13.43144702911377
869	13.606450080871582
870	13.387696266174316
871	13.47519588470459
872	12.775186538696289
873	12.862688064575195
874	12.468931198120117
875	13.037690162658691
876	13.125190734863281
877	13.343944549560547
878	13.650199890136719
879	13.562697410583496
880	13.212693214416504
881	13.125190734863281
882	13.47519588470459
883	13.30019474029541
884	13.037690162658691
885	12.862688064575195
886	12.950191497802734
887	13.037690162658691
888	12.950191497802734
889	13.037690162658691
890	12.556432723999023
891	10.937660217285156
892	12.250178337097168
893	12.250178337097168
894	11.900174140930176
895	12.337679862976074
896	11.987674713134766
897	11.462667465209961
898	11.287664413452148
899	10.893908500671387
900	10.893908500671387
901	10.543904304504395
902	10.98141098022461
903	11.112662315368652
904	10.631404876708984
905	11.418916702270508
906	11.681421279907227
907	12.250178337097168
908	12.687685012817383
909	12.687685012817383
910	12.250178337097168
911	12.293929100036621
912	12.337679862976074
913	11.81267261505127
914	12.118927955627441
915	12.031425476074219
916	11.725170135498047
917	11.725170135498047
918	11.462667465209961
919	11.462667465209961
920	11.506417274475098
921	11.81267261505127
922	11.681421279907227
923	11.593918800354004
924	11.593918800354004
925	11.0689115524292
926	11.375166893005371
927	11.81267261505127
928	11.550168991088867
929	11.681421279907227
930	11.637670516967773
931	11.506417274475098
932	11.637670516967773
933	11.462667465209961
934	11.506417274475098
935	11.506417274475098
936	11.506417274475098
937	11.418916702270508
938	10.98141098022461
939	11.418916702270508
940	11.418916702270508
941	10.500153541564941
942	10.587656021118164
943	10.762657165527344
944	10.587656021118164
945	10.500153541564941
946	10.456401824951172
947	10.28139877319336
948	10.01889705657959
949	9.97514533996582
950	10.01889705657959
951	10.06264591217041
952	9.625140190124512
953	9.406387329101562
954	9.275136947631836
955	9.275136947631836
956	9.406387329101562
957	9.187634468078613
958	9.275136947631836
959	9.712641716003418
960	10.237648963928223
961	10.806408882141113
962	10.762657165527344
963	10.631404876708984
964	10.806408882141113
965	11.156413078308105
966	12.075176239013672
967	12.118927955627441
968	11.856423377990723
969	12.425180435180664
970	12.250178337097168
971	12.162675857543945
972	12.075176239013672
973	12.250178337097168
974	12.250178337097168
975	12.075176239013672
976	12.075176239013672
977	12.250178337097168
978	12.162675857543945
979	11.987674713134766
980	12.950191497802734
981	13.30019474029541
982	13.562697410583496
983	13.168943405151367
984	12.862688064575195
985	13.30019474029541
986	13.343944549560547
987	13.30019474029541
988	13.30019474029541
989	13.30019474029541
990	13.30019474029541
991	13.518948554992676
992	13.562697410583496
993	13.47519588470459
994	13.518948554992676
995	14.350210189819336
996	14.000204086303711
997	14.000204086303711
998	13.518948554992676
999	13.387696266174316
1000	13.562697410583496
1001	13.650199890136719
1002	13.562697410583496
1003	13.693949699401855
1004	13.781452178955078
1005	14.525213241577148
1006	14.700212478637695
1007	14.525213241577148
1008	14.831467628479004
1009	14.962718963623047
1010	15.181473731994629
1011	14.787714958190918
1012	14.393960952758789
1013	14.525213241577148
1014	14.568963050842285
1015	14.612713813781738
1016	14.656464576721191
1017	14.612713813781738
1018	14.481461524963379
1019	14.131455421447754
1020	14.525213241577148
1021	14.525213241577148
1022	14.000204086303711
1023	14.087706565856934
1024	13.781452178955078
1025	14.306458473205566
1026	14.568963050842285
1027	14.831467628479004
1028	14.743966102600098
1029	14.21895694732666
1030	14.306458473205566
1031	14.21895694732666
1032	13.693949699401855
1033	13.562697410583496
1034	13.30019474029541
1035	13.037690162658691
1036	13.212693214416504
1037	13.212693214416504
1038	12.862688064575195
1039	12.468931198120117
1040	12.556432723999023
1041	13.562697410583496
1042	13.30019474029541
1043	13.30019474029541
1044	13.343944549560547
1045	13.037690162658691
1046	13.168943405151367
1047	13.037690162658691
1048	12.687685012817383
1049	13.125190734863281
1050	13.125190734863281
1051	12.818938255310059
1052	12.64393424987793
1053	12.512682914733887
1054	11.987674713134766
1055	11.81267261505127
1056	11.943923950195312
1057	12.118927955627441
1058	12.687685012817383
1059	12.556432723999023
1060	12.381430625915527
1061	12.162675857543945
1062	11.943923950195312
1063	11.900174140930176
1064	12.118927955627441
1065	12.162675857543945
1066	12.162675857543945
1067	12.118927955627441
1068	12.031425476074219
1069	12.206428527832031
1070	12.075176239013672
1071	11.681421279907227
1072	11.550168991088867
1073	11.462667465209961
1074	11.593918800354004
1075	11.593918800354004
1076	11.637670516967773
1077	11.243914604187012
1078	11.156413078308105
1079	11.375166893005371
1080	11.375166893005371
1081	11.418916702270508
1082	10.937660217285156
1083	10.806408882141113
1084	10.806408882141113
1085	10.718907356262207
1086	10.412651062011719
1087	10.762657165527344
1088	10.850157737731934
1089	11.856423377990723
1090	11.550168991088867
1091	11.81267261505127
1092	11.987674713134766
1093	12.250178337097168
1094	12.862688064575195
1095	12.862688064575195
1096	12.906437873840332
1097	12.950191497802734
1098	13.43144702911377
1099	13.693949699401855
1100	13.606450080871582
1101	13.25644302368164
1102	13.25644302368164
1103	13.825201988220215
1104	13.30019474029541
1105	13.168943405151367
1106	13.168943405151367
1107	13.168943405151367
1108	12.775186538696289
1109	13.30019474029541
1110	13.343944549560547
1111	13.378863334655762
1112	13.558445930480957
1113	13.558445930480957
1114	13.558445930480957
1115	13.693131446838379
1116	13.782923698425293
1117	13.782923698425293
1118	13.782923698425293
1119	13.962505340576172
1120	13.782923698425293
1121	13.693131446838379
1122	14.052294731140137
1123	14.052294731140137
1124	14.366564750671387
1125	14.097190856933594
1126	14.186983108520508
1127	13.917609214782715
1128	14.456356048583984
1129	14.456356048583984
1130	14.276773452758789
1131	13.917609214782715
1132	14.007400512695312
1133	13.917609214782715
1134	13.917609214782715
1135	13.738027572631836
1136	13.827818870544434
1137	14.32166862487793
1138	14.725728034973145
1139	14.591042518615723
1140	14.366564750671387
1141	14.366564750671387
1142	14.456356048583984
1143	14.635937690734863
1144	15.039997100830078
1145	14.815520286560059
1146	14.905312538146973
1147	15.21958065032959
1148	15.533846855163574
1149	15.399160385131836
1150	15.893013954162598
1151	16.027698516845703
1152	16.027698516845703
1153	16.162385940551758
1154	16.61134147644043
1155	16.386863708496094
1156	16.162385940551758
1157	16.476652145385742
1158	15.668535232543945
1159	16.117490768432617
1160	15.803220748901367
1161	15.848116874694824
1162	15.578742980957031
1163	15.848116874694824
1164	15.803220748901367
1165	15.713430404663086
1166	16.117490768432617
1167	15.893013954162598
1168	15.713430404663086
1169	15.713430404663086
1170	15.893013954162598
1171	15.937907218933105
1172	15.937907218933105
1173	15.982803344726562
1174	16.027698516845703
1175	15.937907218933105
1176	16.117490768432617
1177	16.027698516845703
1178	16.341968536376953
1179	16.476652145385742
1180	16.162385940551758
1181	16.162385940551758
1182	16.341968536376953
1183	16.386863708496094
1184	16.25217628479004
1185	16.29707145690918
1186	16.162385940551758
1187	16.162385940551758
1188	16.117490768432617
1189	15.803220748901367
1190	15.668535232543945
1191	15.668535232543945
1192	15.668535232543945
1193	15.668535232543945
1194	14.905312538146973
1195	14.905312538146973
1196	15.309369087219238
1197	14.905312538146973
1198	14.8604154586792
1199	14.8604154586792
1200	15.039997100830078
1201	14.68083381652832
1202	14.591042518615723
1203	14.68083381652832
1204	14.68083381652832
1205	14.186983108520508
1206	13.423758506774902
1207	14.097190856933594
1208	13.962505340576172
1209	14.007400512695312
1210	14.366564750671387
1211	14.591042518615723
1212	14.635937690734863
1213	14.456356048583984
1214	14.276773452758789
1215	14.366564750671387
1216	14.276773452758789
1217	14.276773452758789
1218	14.366564750671387
1219	14.32166862487793
1220	14.276773452758789
1221	14.14208698272705
1222	13.782923698425293
1223	13.738027572631836
1224	13.603341102600098
1225	13.558445930480957
1226	13.603341102600098
1227	13.468653678894043
1228	14.007400512695312
1229	14.052294731140137
1230	13.872714042663574
1231	13.693131446838379
1232	13.648237228393555
1233	13.333968162536621
1234	12.92990779876709
1235	13.423758506774902
1236	13.513550758361816
1237	13.558445930480957
1238	13.738027572631836
1239	13.513550758361816
1240	13.738027572631836
1241	13.513550758361816
1242	13.513550758361816
1243	13.917609214782715
1244	14.097190856933594
1245	14.007400512695312
1246	14.231878280639648
1247	14.276773452758789
1248	14.276773452758789
1249	14.14208698272705
1250	14.052294731140137
1251	14.052294731140137
1252	14.14208698272705
1253	14.231878280639648
1254	14.366564750671387
1255	14.32166862487793
1256	14.32166862487793
1257	14.32166862487793
1258	14.32166862487793
1259	14.366564750671387
1260	14.725728034973145
1261	14.815520286560059
1262	15.309369087219238
1263	14.770626068115234
1264	15.039997100830078
1265	14.815520286560059
1266	14.770626068115234
1267	14.99510383605957
1268	14.950204849243164
1269	15.309369087219238
1270	15.488953590393066
1271	15.309369087219238
1272	15.354267120361328
1273	15.26447582244873
1274	15.309369087219238
1275	15.129789352416992
1276	15.21958065032959
1277	15.17468547821045
1278	15.129789352416992
1279	15.084892272949219
1280	14.99510383605957
1281	15.488953590393066
1282	15.354267120361328
1283	15.623638153076172
1284	15.848116874694824
1285	15.803220748901367
1286	15.623638153076172
1287	15.668535232543945
1288	15.668535232543945
1289	16.027698516845703
1290	16.07259178161621
1291	15.893013954162598
1292	15.623638153076172
1293	15.578742980957031
1294	15.803220748901367
1295	15.893013954162598
1296	16.476652145385742
1297	16.521549224853516
1298	16.476652145385742
1299	16.521549224853516
1300	16.431758880615234
1301	16.386863708496094
1302	16.341968536376953
1303	16.65623664855957
1304	16.65623664855957
1305	16.56644630432129
1306	17.194982528686523
1307	17.10519027709961
1308	16.746023178100586
1309	16.970504760742188
1310	16.835817337036133
1311	16.925609588623047
1312	16.925609588623047
1313	16.56644630432129
1314	16.56644630432129
1315	16.25217628479004
1316	16.431758880615234
1317	16.56644630432129
1318	16.790924072265625
1319	16.925609588623047
1320	17.0602970123291
1321	17.284770965576172
1322	17.73373031616211
1323	17.73373031616211
1324	17.73373031616211
1325	17.41946029663086
1326	17.374563217163086
1327	17.0602970123291
1328	16.970504760742188
1329	17.10519027709961
1330	17.194982528686523
1331	17.0602970123291
1332	17.239879608154297
1333	17.0602970123291
1334	17.55414390563965
1335	17.41946029663086
1336	17.55414390563965
1337	17.41946029663086
1338	17.374563217163086
1339	17.41946029663086
1340	17.015399932861328
1341	17.150089263916016
1342	17.329668045043945
1343	17.150089263916016
1344	17.374563217163086
1345	17.46435546875
1346	17.0602970123291
1347	17.10519027709961
1348	16.880712509155273
1349	16.925609588623047
1350	16.65623664855957
1351	16.521549224853516
1352	16.65623664855957
1353	16.431758880615234
1354	16.61134147644043
1355	15.803220748901367
1356	15.578742980957031
1357	16.25217628479004
1358	16.970504760742188
1359	16.970504760742188
1360	17.778623580932617
1361	17.913311004638672
1362	17.958206176757812
1363	17.958206176757812
1364	17.284770965576172
1365	17.239879608154297
1366	17.284770965576172
1367	17.284770965576172
1368	17.913311004638672
1369	18.18268585205078
1370	18.137786865234375
1371	18.272476196289062
1372	18.61366844177246
1373	18.522647857666016
1374	18.70469093322754
1375	18.932239532470703
1376	19.34183120727539
1377	19.02326011657715
1378	19.250810623168945
1379	19.159788131713867
1380	18.29509735107422
1381	18.750200271606445
1382	19.068771362304688
1383	18.79570770263672
1384	18.79570770263672
1385	18.750200271606445
1386	18.79570770263672
1387	18.79570770263672
1388	18.79570770263672
1389	18.61366844177246
1390	18.61366844177246
1391	18.61366844177246
1392	19.11427879333496
1393	18.841218948364258
1394	18.841218948364258
1395	18.24958610534668
1396	18.022035598754883
1397	17.976526260375977
1398	17.931015014648438
1399	17.931015014648438
1400	18.022035598754883
1401	18.022035598754883
1402	18.022035598754883
1403	18.022035598754883
1404	17.976526260375977
1405	18.067546844482422
1406	18.158567428588867
1407	18.158567428588867
1408	17.794485092163086
1409	17.33938217163086
1410	16.975297927856445
1411	16.065095901489258
1412	16.565710067749023
1413	16.747751235961914
1414	16.42917823791504
1415	16.383668899536133
1416	15.655506134033203
1417	15.427956581115723
1418	15.883057594299316
1419	16.292646408081055
1420	16.201627731323242
1421	15.655506134033203
1422	15.655506134033203
1423	15.883057594299316
1424	16.702238082885742
1425	17.066322326660156
1426	16.975297927856445
1427	16.793262481689453
1428	17.066322326660156
1429	17.066322326660156
1430	17.020814895629883
1431	16.611221313476562
1432	17.020814895629883
1433	16.702238082885742
1434	16.292646408081055
1435	15.928566932678223
1436	15.792036056518555
1437	15.655506134033203
1438	15.427956581115723
1439	15.701016426086426
1440	15.564486503601074
1441	15.609994888305664
1442	15.974077224731445
1443	15.837546348571777
1444	15.609994888305664
1445	15.609994888305664
1446	15.427956581115723
1447	15.427956581115723
1448	15.336934089660645
1449	14.699790954589844
1450	14.426730155944824
1451	14.06264877319336
1452	14.335710525512695
1453	14.244688987731934
1454	14.153669357299805
1455	14.017139434814453
1456	13.880607604980469
1457	13.60754680633545
1458	13.880607604980469
1459	14.199179649353027
1460	14.017139434814453
1461	13.78958797454834
1462	14.244688987731934
1463	14.199179649353027
1464	14.153669357299805
1465	14.927342414855957
1466	16.201627731323242
1467	16.201627731323242
1468	16.11060905456543
1469	16.11060905456543
1470	15.928566932678223
1471	15.609994888305664
1472	16.47469139099121
1473	15.974077224731445
1474	15.928566932678223
1475	16.24713897705078
1476	16.292646408081055
1477	16.611221313476562
1478	16.11060905456543
1479	16.01958656311035
1480	15.974077224731445
1481	15.974077224731445
1482	15.883057594299316
1483	15.974077224731445
1484	15.883057594299316
1485	15.746524810791016
1486	15.974077224731445
1487	16.338159561157227
1488	16.520200729370117
1489	16.975297927856445
1490	17.1573429107666
1491	16.83877182006836
1492	16.929790496826172
1493	16.656728744506836
1494	16.656728744506836
1495	16.656728744506836
1496	16.520200729370117
1497	17.020814895629883
1498	17.430402755737305
1499	17.202850341796875
1500	17.33938217163086
1501	18.022035598754883
1502	18.067546844482422
1503	17.839994430541992
1504	17.794485092163086
1505	17.839994430541992
1506	18.067546844482422
1507	17.657955169677734
1508	17.976526260375977
1509	17.794485092163086
1510	17.111831665039062
1511	17.56693458557129
1512	17.976526260375977
1513	17.794485092163086
1514	18.113056182861328
1515	17.839994430541992
1516	17.976526260375977
1517	17.976526260375977
1518	18.022035598754883
1519	18.022035598754883
1520	17.931015014648438
1521	18.659177780151367
1522	18.022035598754883
1523	17.794485092163086
1524	17.475914001464844
1525	17.202850341796875
1526	17.475914001464844
1527	17.430402755737305
1528	17.52142333984375
1529	18.204076766967773
1530	18.340606689453125
1531	18.067546844482422
1532	17.794485092163086
1533	17.839994430541992
1534	18.022035598754883
1535	17.931015014648438
1536	17.931015014648438
1537	17.38489532470703
1538	17.430402755737305
1539	17.430402755737305
1540	17.111831665039062
1541	17.120933532714844
1542	17.202850341796875
1543	17.62154769897461
1544	17.421300888061523
1545	17.14824104309082
1546	17.075424194335938
1547	16.975297927856445
1548	17.075424194335938
1549	16.465587615966797
1550	16.338159561157227
1551	16.210729598999023
1552	16.638526916503906
1553	17.357587814331055
1554	17.612443923950195
1555	17.557832717895508
1556	17.475914001464844
1557	17.375789642333984
1558	17.485015869140625
1559	17.39399528503418
1560	17.503217697143555
1561	17.475914001464844
1562	17.08452796936035
1563	16.71134376525879
1564	16.01958656311035
1565	16.01958656311035
1566	16.329057693481445
1567	16.96619987487793
1568	16.747751235961914
1569	16.775056838989258
1570	16.392770767211914
1571	16.292646408081055
1572	16.383668899536133
1573	16.4473819732666
1574	16.210729598999023
1575	15.964973449707031
1576	16.083301544189453
1577	16.137914657592773
1578	15.682812690734863
1579	15.63730239868164
1580	15.63730239868164
1581	16.092403411865234
1582	16.37456512451172
1583	16.647626876831055
1584	16.60211753845215
1585	17.175546646118164
1586	17.120933532714844
1587	16.847871780395508
1588	17.33938217163086
1589	17.60334014892578
1590	17.748973846435547
1591	17.52142333984375
1592	17.175546646118164
1593	16.83877182006836
1594	16.347259521484375
1595	16.283544540405273
1596	16.49289321899414
1597	16.847871780395508
1598	16.829668045043945
1599	16.42917823791504
1600	16.401874542236328
1601	16.83877182006836
1602	16.60211753845215
1603	16.47469139099121
1604	16.42917823791504
1605	16.210729598999023
1606	16.42007827758789
1607	16.438282012939453
1608	16.85697364807129
1609	17.685260772705078
1610	18.17677116394043
1611	18.54995346069336
1612	18.495342254638672
1613	18.659177780151367
1614	18.158567428588867
1615	18.022035598754883
1616	18.22228240966797
1617	18.204076766967773
1618	18.258686065673828
1619	18.458932876586914
1620	19.096073150634766
1621	19.64219856262207
1622	19.551177978515625
1623	19.5147705078125
1624	19.350933074951172
1625	19.532974243164062
1626	19.660404205322266
1627	19.20530128479004
1628	19.332731246948242
1629	19.02326011657715
1630	18.823015213012695
1631	18.895832061767578
1632	18.614360809326172
1633	18.72504997253418
1634	18.7803955078125
1635	19.18625831604004
1636	19.278499603271484
1637	18.90953254699707
1638	19.24160385131836
1639	19.057119369506836
1640	18.89108657836914
1641	18.706602096557617
1642	19.149362564086914
1643	18.946430206298828
1644	19.59212303161621
1645	20.108675003051758
1646	20.293155670166016
1647	20.164018630981445
1648	20.127124786376953
1649	20.293155670166016
1650	20.551435470581055
1651	19.739707946777344
1652	19.739707946777344
1653	19.555225372314453
1654	19.629016876220703
1655	19.333843231201172
1656	19.83194923400879
1657	20.182466506958008
1658	20.164018630981445
1659	19.887292861938477
1660	20.01643180847168
1661	19.868844985961914
1662	19.536775588989258
1663	19.739707946777344
1664	19.739707946777344
1665	20.127124786376953
1666	20.034879684448242
1667	20.182466506958008
1668	19.96108627319336
1669	20.090227127075195
1670	19.7766056060791
1671	19.739707946777344
1672	19.684362411499023
1673	19.315399169921875
1674	19.40764045715332
1675	19.739707946777344
1676	19.66591453552246
1677	19.758155822753906
1678	19.573673248291016
1679	19.07556915283203
1680	18.983327865600586
1681	18.835739135742188
1682	18.72504997253418
1683	18.374530792236328
1684	17.931774139404297
1685	17.885650634765625
1686	18.72504997253418
1687	18.72504997253418
1688	19.057119369506836
1689	18.835739135742188
1690	18.060911178588867
1691	17.89487648010254
1692	18.559017181396484
1693	19.094017028808594
1694	19.37074089050293
1695	19.13091468811035
1696	19.07556915283203
1697	19.07556915283203
1698	19.07556915283203
1699	19.07556915283203
1700	19.6474666595459
1701	19.499879837036133
1702	19.66591453552246
1703	19.66591453552246
1704	20.606779098510742
1705	20.514537811279297
1706	19.37074089050293
1707	19.536775588989258
1708	18.7803955078125
1709	17.49823570251465
1710	17.57202911376953
1711	17.728839874267578
1712	17.286081314086914
1713	17.682722091674805
1714	18.217721939086914
1715	18.236169815063477
1716	18.6328067779541
1717	18.411426544189453
1718	17.821081161499023
1719	17.913326263427734
1720	17.940996170043945
1721	18.01479148864746
1722	18.577465057373047
1723	19.02022361755371
1724	19.18625831604004
1725	19.094017028808594
1726	19.70281219482422
1727	19.684362411499023
1728	19.94264030456543
1729	19.83194923400879
1730	20.071779251098633
1731	20.47764015197754
1732	19.979537963867188
1733	19.850399017333984
1734	20.14556884765625
1735	19.887292861938477
1736	19.795053482055664
1737	19.795053482055664
1738	19.2047061920166
1739	19.278499603271484
1740	19.48143196105957
1741	19.518327713012695
1742	20.053329467773438
1743	20.053329467773438
1744	19.96108627319336
1745	19.6474666595459
1746	19.6474666595459
1747	19.6474666595459
1748	19.6474666595459
1749	19.6474666595459
1750	19.149362564086914
1751	19.24160385131836
1752	19.40764045715332
1753	19.887292861938477
1754	20.293155670166016
1755	20.385400772094727
1756	19.7766056060791
1757	19.444536209106445
1758	19.59212303161621
1759	19.573673248291016
1760	19.72126007080078
1761	19.795053482055664
1762	20.053329467773438
1763	19.979537963867188
1764	19.7766056060791
1765	20.01643180847168
1766	19.813501358032227
1767	19.887292861938477
1768	19.739707946777344
1769	19.315399169921875
1770	19.296947479248047
1771	18.72504997253418
1772	18.522119522094727
1773	18.411426544189453
1774	18.356082916259766
1775	18.346860885620117
1776	18.31918716430664
1777	18.30996322631836
1778	18.291513442993164
1779	18.116254806518555
1780	17.904098510742188
1781	17.710391998291016
1782	17.5535831451416
1783	17.203060150146484
1784	17.673494338989258
1785	17.295305252075195
1786	17.27685546875
1787	17.37832260131836
1788	16.85254669189453
1789	17.037029266357422
1790	16.778751373291016
1791	15.33978271484375
1792	16.33599090576172
1793	16.234525680541992
1794	16.502025604248047
1795	16.2806453704834
1796	16.44668197631836
1797	16.917116165161133
1798	16.529701232910156
1799	16.437456130981445
1800	16.38211441040039
1801	16.419008255004883
1802	16.0500431060791
1803	15.911681175231934
1804	15.293662071228027
1805	15.68107795715332
1806	15.957799911499023
1807	16.372888565063477
1808	16.44668197631836
1809	16.188405990600586
1810	16.179180145263672
1811	15.865560531616211
1812	15.699524879455566
1813	15.68107795715332
1814	15.588835716247559
1815	15.551939010620117
1816	15.561163902282715
1817	15.54271411895752
1818	15.487370491027832
1819	16.197629928588867
1820	15.588835716247559
1821	15.13685131072998
1822	14.23288345336914
1823	14.29745101928711
1824	14.518832206726074
1825	14.90624713897705
1826	14.90624713897705
1827	14.518832206726074
1828	14.362020492553711
1829	14.159090042114258
1830	14.666418075561523
1831	14.574177742004395
1832	14.435813903808594
1833	14.583402633666992
1834	14.933918952941895
1835	15.090729713439941
1836	15.321333885192871
1837	15.450471878051758
1838	15.54271411895752
1839	15.219869613647461
1840	15.238316535949707
1841	15.321333885192871
1842	15.607282638549805
1843	15.662627220153809
1844	15.662627220153809
1845	15.561163902282715
1846	15.976249694824219
1847	16.78797721862793
1848	16.78797721862793
1849	16.97245979309082
1850	16.538923263549805
1851	16.68651008605957
1852	16.74185562133789
1853	17.249187469482422
1854	16.97245979309082
1855	16.769527435302734
1856	17.01858139038086
1857	17.31375503540039
1858	17.350648880004883
1859	17.304529190063477
1860	17.249187469482422
1861	17.249187469482422
1862	17.31375503540039
1863	16.880216598510742
1864	16.889442443847656
1865	17.064701080322266
1866	17.064701080322266
1867	17.037029266357422
1868	17.027801513671875
1869	16.861770629882812
1870	16.824872970581055
1871	17.073925018310547
1872	17.682722091674805
1873	16.649612426757812
1874	16.32676887512207
1875	16.354440689086914
1876	16.0500431060791
1877	16.197629928588867
1878	16.33599090576172
1879	16.85254669189453
1880	17.230735778808594
1881	16.944786071777344
1882	16.529701232910156
1883	16.557373046875
1884	16.56659507751465
1885	16.714181900024414
1886	16.769527435302734
1887	16.714181900024414
1888	16.354440689086914
1889	16.372888565063477
1890	17.027801513671875
1891	16.585044860839844
1892	16.56659507751465
1893	16.695735931396484
1894	16.44668197631836
1895	16.289871215820312
1896	16.363664627075195
1897	16.372888565063477
1898	16.621923446655273
1899	16.892274856567383
1900	16.761760711669922
1901	17.24652862548828
1902	17.302461624145508
1903	17.777908325195312
1904	17.805875778198242
1905	17.927064895629883
1906	17.983001708984375
1907	18.15080451965332
1908	18.346576690673828
1909	18.607603073120117
1910	18.812700271606445
1911	18.812700271606445
1912	18.831342697143555
1913	18.55167007446289
1914	18.30928611755371
1915	18.17877197265625
1916	18.132160186767578
1917	18.458444595336914
1918	19.577138900756836
1919	19.577138900756836
1920	19.409334182739258
1921	19.204242706298828
1922	19.577138900756836
1923	19.11101722717285
1924	18.831342697143555
1925	18.831342697143555
1926	19.390689849853516
1927	19.427980422973633
1928	19.35340118408203
1929	19.409334182739258
1930	19.483915328979492
1931	19.53984832763672
1932	19.446626663208008
1933	19.241531372070312
1934	19.390689849853516
1935	19.577138900756836
1936	19.297466278076172
1937	19.297466278076172
1938	18.79405403137207
1939	18.4677677154541
1940	18.299964904785156
1941	18.71947479248047
1942	18.79405403137207
1943	19.55849266052246
1944	19.633073806762695
1945	19.465269088745117
1946	19.689008712768555
1947	19.96868133544922
1948	19.987327575683594
1949	20.733123779296875
1950	20.41615867614746
1951	20.41615867614746
1952	20.41615867614746
1953	21.0687313079834
1954	20.82634735107422
1955	20.695833206176758
1956	20.82634735107422
1957	20.7890567779541
1958	20.7144775390625
1959	20.546674728393555
1960	19.912748336791992
1961	19.521207809448242
1962	19.707653045654297
1963	19.819522857666016
1964	19.483915328979492
1965	19.55849266052246
1966	19.856813430786133
1967	19.59578514099121
1968	20.005971908569336
1969	19.950037002563477
1970	19.577138900756836
1971	19.614431381225586
1972	19.633073806762695
1973	19.390689849853516
1974	19.78223419189453
1975	19.76358985900879
1976	19.800880432128906
1977	19.65172004699707
1978	19.670364379882812
1979	19.521207809448242
1980	19.912748336791992
1981	20.19242286682129
1982	20.155132293701172
1983	19.78223419189453
1984	19.55849266052246
1985	19.465269088745117
1986	19.800880432128906
1987	19.55849266052246
1988	19.017791748046875
1989	19.55849266052246
1990	19.856813430786133
1991	20.248353958129883
1992	20.155132293701172
1993	19.912748336791992
1994	19.894102096557617
1995	19.465269088745117
1996	19.633073806762695
1997	19.689008712768555
1998	19.689008712768555
[truncated: 608 more rows]
